# Supplementary material for: [N-(3-Meth­oxy-2-oxidobenzyl­idene-κO 2)alaninato-κ2 N,O]diphenyl­tin(IV)
Source: Acta Crystallogr Sect E Struct Rep Online. 2009 Jan 28;65(Pt 2):m232. doi: 10.1107/S1600536809002426 (PMC2968303; doi:10.1107/S1600536809002426)
Supplement: Supplementary file 1 [file e-65-0m232-sup1.cif]

##############################################################################
###                                                                        ###
###        Electronic paper (Acta Crystallographica Section E)             ###
###                                                                        ###
##############################################################################
#                                                                            #
# This CIF contains the data in a paper accepted for publication in Acta     #
# Crystallographica Section E. It conforms to the requirements of Notes      #
# for Authors for Section E, and has been peer reviewed under the auspices   #
# of the IUCr Commission on Journals.                                        #
#                                                                            #
# Full details of the Crystallographic Information File format               #
# are given in the paper "The Crystallographic Information File (CIF):       #
# a New Standard Archive File for Crystallography" by S. R. Hall, F. H.      #
# Allen and I. D. Brown [Acta Cryst. (1991), A47, 655-685].                  #
#                                                                            #
# The current version of the core CIF dictionary is obtainable from          #
# ftp://ftp.iucr.org/pub/cif_core.dic. The current version number is 2.4.    #
#                                                                            #
# Software is freely available for graphical display of the structure(s) in  #
# this CIF.  For information consult the CIF home page http://www.iucr.org/  #
# cif/home.html                                                              #
#                                                                            #
# This file may be used for bona fide research purposes within the           #
# scientific community so long as proper attribution is given to the journal # 
# article from which it was obtained.                                        #
#                                                                            #
##############################################################################
                                             
data_global
_audit_creation_method     SHELXL97
_journal_data_validation_number     ?
_journal_date_recd_electronic     2009-01-19
_journal_date_accepted     2009-01-20
_journal_name_full     'Acta Crystallographica, Section E'
_journal_year     2009
_journal_volume     65
_journal_issue      2
_journal_page_first     m232
_journal_page_last     m232
_journal_paper_category     QM
_journal_coeditor_code     HB2900
_publ_contact_author_name     'Professor Dang, Yan-Qiu'
_publ_contact_author_address
;
Department of Chemistry and Chemical Engineering
Binzhou University
Binzhou 256600
People's Republic of China
;
_publ_contact_author_email     'yanqiudang@163.com'
_publ_contact_author_fax     '86 0543 3190000'
_publ_contact_author_phone     '86 0543 3190000'
_publ_section_title
;\
[<i>N</i>-(3-Methoxy-2-oxidobenzylidene-\k<i>O</i>^2^)alaninato-\k^2^<i>N</i>,\
<i>O</i>]diphenyltin(IV)
;
loop_
    _publ_author_name
    _publ_author_address
    'Yang, Hong-Jun'
;
Research Center for Eco-Environmental Sciences of the Yellow River Delta
Binzhou University
Binzhou 256600
People's Republic of China
;
    'Dang, Yan-Qiu'
;
Department of Chemistry and Chemical Engineering
Binzhou University
Binzhou 256600
People's Republic of China
;
data_I
_audit_creation_method     SHELXL97
_chemical_name_systematic
;
[<i>N</i>-(3-Methoxy-2-oxidobenzylidene-\k<i>O</i>^2^)alaninato-
\k^2^<i>N</i>,<i>O</i>]diphenyltin(IV)
;
_chemical_name_common     ?
_chemical_formula_moiety     'C23 H21 N O4 Sn'
_chemical_formula_sum     'C23 H21 N O4 Sn'
_chemical_formula_iupac     '[Sn (C6 H5)2 (C11 H11 N O4)]'
_chemical_formula_weight     494.10
_chemical_melting_point     ?
_symmetry_cell_setting     monoclinic
_symmetry_space_group_name_H-M     'P 21/c'
_symmetry_space_group_name_Hall     '-P 2ybc'
loop_
    _symmetry_equiv_pos_as_xyz
    'x, y, z'
    '-x, y+1/2, -z+1/2'
    '-x, -y, -z'
    'x, -y-1/2, z-1/2'
_cell_length_a     13.3881(10)
_cell_length_b     9.0304(6)
_cell_length_c     17.3398(12)
_cell_angle_alpha     90.00
_cell_angle_beta     95.0770(10)
_cell_angle_gamma     90.00
_cell_volume     2088.2(3)
_cell_formula_units_Z     4
_cell_measurement_reflns_used     6772
_cell_measurement_theta_min     2.36
_cell_measurement_theta_max     27.65
_cell_measurement_temperature     295(2)
_exptl_crystal_description     block
_exptl_crystal_colour     yellow
_exptl_crystal_size_max     0.16
_exptl_crystal_size_mid     0.12
_exptl_crystal_size_min     0.10
_exptl_crystal_density_diffrn     1.572
_exptl_crystal_density_meas     ?
_exptl_crystal_density_method     'not measured'
_exptl_crystal_F_000     992
_exptl_absorpt_coefficient_mu     1.252
_exptl_absorpt_correction_type     multi-scan
_exptl_absorpt_process_details     '(SADABS; Bruker, 2002)'
_exptl_absorpt_correction_T_min     0.825
_exptl_absorpt_correction_T_max     0.885
_exptl_special_details
;
;
_diffrn_ambient_temperature     295(2)
_diffrn_radiation_type     MoK\a
_diffrn_radiation_wavelength     0.71073
_diffrn_radiation_source     'fine-focus sealed tube'
_diffrn_radiation_monochromator     graphite
_diffrn_measurement_device_type     'Bruker SMART APEX area-detector'
_diffrn_measurement_method     '\f and \w'
_diffrn_detector_area_resol_mean     ?
_diffrn_reflns_number     16481
_diffrn_reflns_av_R_equivalents     0.0223
_diffrn_reflns_av_sigmaI/netI     0.0215
_diffrn_reflns_theta_min     1.53
_diffrn_reflns_theta_max     26.50
_diffrn_reflns_theta_full     26.50
_diffrn_measured_fraction_theta_max     0.998
_diffrn_measured_fraction_theta_full     0.998
_diffrn_reflns_limit_h_min     -16
_diffrn_reflns_limit_h_max     16
_diffrn_reflns_limit_k_min     -11
_diffrn_reflns_limit_k_max     11
_diffrn_reflns_limit_l_min     -21
_diffrn_reflns_limit_l_max     20
_diffrn_standards_number     0
_diffrn_standards_interval_count     0
_diffrn_standards_interval_time     0
_diffrn_standards_decay_%     0
_refine_special_details
;
Refinement of <i>F</i>^2^ against ALL reflections. The weighted <i>R</i>-factor
<i>wR</i> and goodness of fit <i>S</i> are based on <i>F</i>^2^, conventional
<i>R</i>-factors <i>R</i> are based on <i>F</i>, with <i>F</i> set to zero for
negative <i>F</i>^2^. The threshold expression of <i>F</i>^2^ >
\s(<i>F</i>^2^) is used only for calculating <i>R</i>-factors(gt) <i>etc</i>.
and is not relevant to the choice of reflections for refinement.
<i>R</i>-factors based on <i>F</i>^2^ are statistically about twice as large
as those based on <i>F</i>, and <i>R</i>- factors based on ALL data will be
even larger.
;
_reflns_number_total     4326
_reflns_number_gt     3475
_reflns_threshold_expression     I>2\s(I)
_refine_ls_structure_factor_coef     Fsqd
_refine_ls_matrix_type     full
_refine_ls_R_factor_all     0.0326
_refine_ls_R_factor_gt     0.0243
_refine_ls_wR_factor_gt     0.0589
_refine_ls_wR_factor_ref     0.0626
_refine_ls_goodness_of_fit_ref     1.040
_refine_ls_restrained_S_all     1.040
_refine_ls_number_reflns     4326
_refine_ls_number_parameters     262
_refine_ls_number_restraints     0
_refine_ls_hydrogen_treatment     constr
_refine_ls_weighting_scheme     calc
_refine_ls_weighting_details
        'calc w = 1/[\s^2^(Fo^2^)+(0.029P)^2^+0.7005P] where P=(Fo^2^+2Fc^2^)/3'
_atom_sites_solution_hydrogens     geom
_atom_sites_solution_primary     direct
_atom_sites_solution_secondary     difmap
_refine_ls_shift/su_max     0.002
_refine_ls_shift/su_mean     0.000
_refine_diff_density_max     0.444
_refine_diff_density_min     -0.258
_refine_ls_extinction_method     none
_refine_ls_extinction_coef     ?
loop_
    _atom_type_symbol
    _atom_type_description
    _atom_type_scat_dispersion_real
    _atom_type_scat_dispersion_imag
    _atom_type_scat_source
    'C' 'C' 0.0033 0.0016
                         'International Tables Vol C Tables 4.2.6.8 and 6.1.1.4'
    'H' 'H' 0.0000 0.0000
                         'International Tables Vol C Tables 4.2.6.8 and 6.1.1.4'
    'N' 'N' 0.0061 0.0033
                         'International Tables Vol C Tables 4.2.6.8 and 6.1.1.4'
    'O' 'O' 0.0106 0.0060
                         'International Tables Vol C Tables 4.2.6.8 and 6.1.1.4'
    'Sn' 'Sn' -0.6537 1.4246
                         'International Tables Vol C Tables 4.2.6.8 and 6.1.1.4'
_computing_data_collection     'SMART (Bruker, 2002)'
_computing_cell_refinement     'SAINT (Bruker, 2002)'
_computing_data_reduction     'SAINT (Bruker, 2002)'
_computing_structure_solution     'SHELXS97 (Sheldrick, 2008)'
_computing_structure_refinement     'SHELXL97 (Sheldrick, 2008)'
_computing_molecular_graphics     'ORTEP-3 for Windows (Farrugia, 1997)'
_computing_publication_material     'SHELXL97 (Sheldrick, 2008)'
loop_
    _atom_site_type_symbol
    _atom_site_label
    _atom_site_fract_x
    _atom_site_fract_y
    _atom_site_fract_z
    _atom_site_U_iso_or_equiv
    _atom_site_adp_type
    _atom_site_calc_flag
    _atom_site_refinement_flags
    _atom_site_occupancy
    _atom_site_disorder_assembly
    _atom_site_disorder_group
    Sn Sn1 0.292357(11) 0.503657(15) 0.348838(8) 0.03542(6) Uani d . 1 . .
    N N1 0.32598(13) 0.28485(19) 0.30979(10) 0.0385(4) Uani d . 1 . .
    O O1 0.41792(13) 0.53434(17) 0.28262(10) 0.0467(4) Uani d . 1 . .
    O O2 0.52345(14) 0.4293(2) 0.20800(11) 0.0638(5) Uani d . 1 . .
    O O3 0.18288(11) 0.39202(16) 0.40344(9) 0.0450(4) Uani d . 1 . .
    O O4 0.07445(14) 0.3448(2) 0.51854(10) 0.0609(5) Uani d . 1 . .
    C C1 0.36449(17) 0.6022(2) 0.44906(13) 0.0415(5) Uani d . 1 . .
    C C2 0.4416(2) 0.7013(3) 0.44224(16) 0.0575(7) Uani d . 1 . .
    H H2 0.4664 0.7151 0.3943 0.069 Uiso calc R 1 . .
    C C3 0.4825(2) 0.7803(4) 0.50548(18) 0.0727(9) Uani d . 1 . .
    H H3 0.5340 0.8476 0.5001 0.087 Uiso calc R 1 . .
    C C4 0.4471(2) 0.7590(4) 0.57586(18) 0.0782(10) Uani d . 1 . .
    H H4 0.4736 0.8131 0.6185 0.094 Uiso calc R 1 . .
    C C5 0.3736(3) 0.6596(5) 0.58371(17) 0.0905(11) Uani d . 1 . .
    H H5 0.3515 0.6432 0.6323 0.109 Uiso calc R 1 . .
    C C6 0.3305(2) 0.5816(4) 0.52079(15) 0.0706(8) Uani d . 1 . .
    H H6 0.2787 0.5154 0.5269 0.085 Uiso calc R 1 . .
    C C7 0.18958(16) 0.6179(2) 0.27068(12) 0.0403(5) Uani d . 1 . .
    C C8 0.2149(2) 0.7542(3) 0.24244(18) 0.0664(8) Uani d . 1 . .
    H H8 0.2765 0.7965 0.2588 0.080 Uiso calc R 1 . .
    C C9 0.1487(3) 0.8287(4) 0.1896(2) 0.0847(10) Uani d . 1 . .
    H H9 0.1664 0.9206 0.1708 0.102 Uiso calc R 1 . .
    C C10 0.0582(2) 0.7683(4) 0.16505(18) 0.0717(9) Uani d . 1 . .
    H H10 0.0144 0.8184 0.1295 0.086 Uiso calc R 1 . .
    C C11 0.0321(2) 0.6336(4) 0.19299(16) 0.0660(8) Uani d . 1 . .
    H H11 -0.0297 0.5920 0.1766 0.079 Uiso calc R 1 . .
    C C12 0.0976(2) 0.5588(3) 0.24582(16) 0.0554(6) Uani d . 1 . .
    H H12 0.0791 0.4674 0.2647 0.066 Uiso calc R 1 . .
    C C13 0.18852(16) 0.2585(2) 0.43474(13) 0.0383(5) Uani d . 1 . .
    C C14 0.24719(17) 0.1438(3) 0.40775(13) 0.0426(5) Uani d . 1 . .
    C C15 0.2462(2) 0.0026(3) 0.44269(19) 0.0591(7) Uani d . 1 . .
    H H15 0.2848 -0.0735 0.4247 0.071 Uiso calc R 1 . .
    C C16 0.1894(2) -0.0228(3) 0.50210(19) 0.0670(8) Uani d . 1 . .
    H H16 0.1900 -0.1159 0.5251 0.080 Uiso calc R 1 . .
    C C17 0.1301(2) 0.0894(3) 0.52905(15) 0.0575(7) Uani d . 1 . .
    H H17 0.0906 0.0702 0.5694 0.069 Uiso calc R 1 . .
    C C18 0.12930(18) 0.2276(3) 0.49671(13) 0.0461(5) Uani d . 1 . .
    C C19 0.0072(2) 0.3215(4) 0.57615(18) 0.0810(10) Uani d . 1 . .
    H H19A -0.0259 0.4129 0.5862 0.121 Uiso calc R 1 . .
    H H19B 0.0438 0.2872 0.6228 0.121 Uiso calc R 1 . .
    H H19C -0.0417 0.2487 0.5584 0.121 Uiso calc R 1 . .
    C C20 0.30727(16) 0.1628(2) 0.34391(13) 0.0434(5) Uani d . 1 . .
    H H20 0.3358 0.0776 0.3252 0.052 Uiso calc R 1 . .
    C C21 0.38800(17) 0.2828(3) 0.24357(13) 0.0441(5) Uani d . 1 . .
    H H21 0.4326 0.1967 0.2476 0.053 Uiso calc R 1 . .
    C C22 0.3194(2) 0.2741(4) 0.16856(15) 0.0698(8) Uani d . 1 . .
    H H22A 0.2807 0.1846 0.1681 0.105 Uiso calc R 1 . .
    H H22B 0.3592 0.2745 0.1252 0.105 Uiso calc R 1 . .
    H H22C 0.2751 0.3579 0.1652 0.105 Uiso calc R 1 . .
    C C23 0.45012(17) 0.4244(3) 0.24431(13) 0.0422(5) Uani d . 1 . .
loop_
    _atom_site_aniso_label
    _atom_site_aniso_U_11
    _atom_site_aniso_U_22
    _atom_site_aniso_U_33
    _atom_site_aniso_U_12
    _atom_site_aniso_U_13
    _atom_site_aniso_U_23
    Sn1 0.03617(10) 0.03374(10) 0.03691(10) 0.00146(6) 0.00633(6) -0.00038(6)
    N1 0.0354(10) 0.0370(10) 0.0442(10) -0.0001(8) 0.0092(8) -0.0041(8)
    O1 0.0492(10) 0.0413(9) 0.0520(10) -0.0067(7) 0.0170(8) -0.0066(7)
    O2 0.0622(12) 0.0598(11) 0.0751(13) -0.0118(10) 0.0371(10) -0.0114(10)
    O3 0.0425(9) 0.0395(9) 0.0553(10) 0.0031(7) 0.0178(7) 0.0053(7)
    O4 0.0676(12) 0.0582(11) 0.0616(11) -0.0035(9) 0.0319(9) -0.0034(9)
    C1 0.0420(12) 0.0427(12) 0.0393(12) 0.0061(10) 0.0013(10) -0.0014(10)
    C2 0.0552(16) 0.0639(17) 0.0529(15) -0.0079(13) 0.0025(12) -0.0048(13)
    C3 0.0643(19) 0.076(2) 0.075(2) -0.0132(16) -0.0058(16) -0.0190(16)
    C4 0.065(2) 0.100(3) 0.066(2) 0.0131(18) -0.0173(16) -0.0356(18)
    C5 0.081(2) 0.148(3) 0.0427(17) -0.009(2) 0.0074(15) -0.0224(19)
    C6 0.0678(19) 0.099(2) 0.0462(16) -0.0162(18) 0.0093(14) -0.0058(16)
    C7 0.0389(12) 0.0427(12) 0.0398(12) 0.0056(10) 0.0064(10) -0.0013(10)
    C8 0.0541(16) 0.0578(17) 0.085(2) -0.0018(13) -0.0081(14) 0.0189(15)
    C9 0.078(2) 0.069(2) 0.105(3) 0.0064(17) -0.0068(19) 0.0410(18)
    C10 0.0600(19) 0.084(2) 0.069(2) 0.0265(17) -0.0059(15) 0.0106(17)
    C11 0.0445(15) 0.084(2) 0.0676(18) 0.0065(14) -0.0082(13) -0.0043(16)
    C12 0.0507(15) 0.0580(15) 0.0571(16) -0.0025(13) 0.0030(12) 0.0009(13)
    C13 0.0336(11) 0.0410(12) 0.0399(12) -0.0044(9) 0.0006(9) 0.0014(9)
    C14 0.0359(12) 0.0401(12) 0.0520(14) -0.0024(10) 0.0040(10) 0.0032(10)
    C15 0.0550(16) 0.0432(15) 0.080(2) 0.0048(11) 0.0086(15) 0.0113(13)
    C16 0.072(2) 0.0533(17) 0.076(2) -0.0052(14) 0.0070(17) 0.0236(14)
    C17 0.0606(16) 0.0632(17) 0.0498(15) -0.0092(14) 0.0106(13) 0.0099(13)
    C18 0.0444(13) 0.0507(14) 0.0434(13) -0.0088(11) 0.0041(10) -0.0001(11)
    C19 0.084(2) 0.085(2) 0.081(2) -0.0113(18) 0.0471(18) -0.0079(18)
    C20 0.0364(12) 0.0348(12) 0.0594(15) 0.0014(9) 0.0062(11) -0.0048(10)
    C21 0.0411(12) 0.0447(13) 0.0476(13) 0.0002(10) 0.0110(10) -0.0062(10)
    C22 0.0623(18) 0.098(2) 0.0494(16) -0.0171(16) 0.0049(13) -0.0207(15)
    C23 0.0406(12) 0.0460(13) 0.0406(12) -0.0002(10) 0.0065(10) -0.0008(10)
_geom_special_details
;
All e.s.d.'s (except the e.s.d. in the dihedral angle between two l.s. planes)
are estimated using the full covariance matrix. The cell e.s.d.'s are taken
into account individually in the estimation of e.s.d.'s in distances, angles
and torsion angles; correlations between e.s.d.'s in cell parameters are only
used when they are defined by crystal symmetry. An approximate (isotropic)
treatment of cell e.s.d.'s is used for estimating e.s.d.'s involving l.s.
planes.
;
loop_
    _geom_bond_atom_site_label_1
    _geom_bond_atom_site_label_2
    _geom_bond_site_symmetry_2
    _geom_bond_distance
    _geom_bond_publ_flag
    Sn1 C1 . 2.109(2) y
    Sn1 C7 . 2.113(2) y
    Sn1 O1 . 2.1360(16) y
    Sn1 O3 . 2.0752(14) y
    Sn1 N1 . 2.1493(17) y
    N1 C20 . 1.286(3) ?
    N1 C21 . 1.475(3) ?
    O1 C23 . 1.290(3) ?
    O2 C23 . 1.213(3) ?
    O3 C13 . 1.321(2) ?
    O4 C18 . 1.361(3) ?
    O4 C19 . 1.418(3) ?
    C1 C6 . 1.374(3) ?
    C1 C2 . 1.379(3) ?
    C2 C3 . 1.380(4) ?
    C2 H2 . 0.9300 ?
    C3 C4 . 1.361(4) ?
    C3 H3 . 0.9300 ?
    C4 C5 . 1.348(5) ?
    C4 H4 . 0.9300 ?
    C5 C6 . 1.381(4) ?
    C5 H5 . 0.9300 ?
    C6 H6 . 0.9300 ?
    C7 C12 . 1.376(3) ?
    C7 C8 . 1.378(3) ?
    C8 C9 . 1.391(4) ?
    C8 H8 . 0.9300 ?
    C9 C10 . 1.363(4) ?
    C9 H9 . 0.9300 ?
    C10 C11 . 1.366(4) ?
    C10 H10 . 0.9300 ?
    C11 C12 . 1.387(4) ?
    C11 H11 . 0.9300 ?
    C12 H12 . 0.9300 ?
    C13 C14 . 1.405(3) ?
    C13 C18 . 1.418(3) ?
    C14 C15 . 1.412(3) ?
    C14 C20 . 1.435(3) ?
    C15 C16 . 1.353(4) ?
    C15 H15 . 0.9300 ?
    C16 C17 . 1.394(4) ?
    C16 H16 . 0.9300 ?
    C17 C18 . 1.368(3) ?
    C17 H17 . 0.9300 ?
    C19 H19A . 0.9600 ?
    C19 H19B . 0.9600 ?
    C19 H19C . 0.9600 ?
    C20 H20 . 0.9300 ?
    C21 C23 . 1.525(3) ?
    C21 C22 . 1.527(3) ?
    C21 H21 . 0.9800 ?
    C22 H22A . 0.9600 ?
    C22 H22B . 0.9600 ?
    C22 H22C . 0.9600 ?
loop_
    _geom_angle_atom_site_label_1
    _geom_angle_atom_site_label_2
    _geom_angle_atom_site_label_3
    _geom_angle_site_symmetry_1
    _geom_angle_site_symmetry_3
    _geom_angle
    _geom_angle_publ_flag
    O3 Sn1 C1 . . 96.86(8) ?
    O3 Sn1 C7 . . 94.80(7) ?
    C1 Sn1 C7 . . 123.18(9) ?
    O3 Sn1 O1 . . 158.35(6) ?
    C1 Sn1 O1 . . 93.64(8) ?
    C7 Sn1 O1 . . 95.20(8) ?
    O3 Sn1 N1 . . 82.71(6) ?
    C1 Sn1 N1 . . 123.66(8) ?
    C7 Sn1 N1 . . 112.92(8) ?
    O1 Sn1 N1 . . 75.71(6) ?
    C20 N1 C21 . . 119.56(19) ?
    C20 N1 Sn1 . . 126.04(15) ?
    C21 N1 Sn1 . . 113.85(14) ?
    C23 O1 Sn1 . . 119.47(15) ?
    C13 O3 Sn1 . . 127.85(13) ?
    C18 O4 C19 . . 118.2(2) ?
    C6 C1 C2 . . 118.4(2) ?
    C6 C1 Sn1 . . 121.65(19) ?
    C2 C1 Sn1 . . 119.66(17) ?
    C1 C2 C3 . . 121.0(3) ?
    C1 C2 H2 . . 119.5 ?
    C3 C2 H2 . . 119.5 ?
    C4 C3 C2 . . 119.6(3) ?
    C4 C3 H3 . . 120.2 ?
    C2 C3 H3 . . 120.2 ?
    C5 C4 C3 . . 120.0(3) ?
    C5 C4 H4 . . 120.0 ?
    C3 C4 H4 . . 120.0 ?
    C4 C5 C6 . . 121.1(3) ?
    C4 C5 H5 . . 119.4 ?
    C6 C5 H5 . . 119.4 ?
    C1 C6 C5 . . 119.9(3) ?
    C1 C6 H6 . . 120.1 ?
    C5 C6 H6 . . 120.1 ?
    C12 C7 C8 . . 118.5(2) ?
    C12 C7 Sn1 . . 121.71(18) ?
    C8 C7 Sn1 . . 119.80(18) ?
    C7 C8 C9 . . 120.2(3) ?
    C7 C8 H8 . . 119.9 ?
    C9 C8 H8 . . 119.9 ?
    C10 C9 C8 . . 120.6(3) ?
    C10 C9 H9 . . 119.7 ?
    C8 C9 H9 . . 119.7 ?
    C9 C10 C11 . . 119.6(3) ?
    C9 C10 H10 . . 120.2 ?
    C11 C10 H10 . . 120.2 ?
    C10 C11 C12 . . 120.1(3) ?
    C10 C11 H11 . . 120.0 ?
    C12 C11 H11 . . 120.0 ?
    C7 C12 C11 . . 121.0(3) ?
    C7 C12 H12 . . 119.5 ?
    C11 C12 H12 . . 119.5 ?
    O3 C13 C14 . . 123.3(2) ?
    O3 C13 C18 . . 118.4(2) ?
    C14 C13 C18 . . 118.3(2) ?
    C13 C14 C15 . . 119.7(2) ?
    C13 C14 C20 . . 122.5(2) ?
    C15 C14 C20 . . 117.8(2) ?
    C16 C15 C14 . . 120.5(3) ?
    C16 C15 H15 . . 119.8 ?
    C14 C15 H15 . . 119.8 ?
    C15 C16 C17 . . 120.5(2) ?
    C15 C16 H16 . . 119.8 ?
    C17 C16 H16 . . 119.8 ?
    C18 C17 C16 . . 120.7(3) ?
    C18 C17 H17 . . 119.7 ?
    C16 C17 H17 . . 119.7 ?
    O4 C18 C17 . . 125.5(2) ?
    O4 C18 C13 . . 114.1(2) ?
    C17 C18 C13 . . 120.4(2) ?
    O4 C19 H19A . . 109.5 ?
    O4 C19 H19B . . 109.5 ?
    H19A C19 H19B . . 109.5 ?
    O4 C19 H19C . . 109.5 ?
    H19A C19 H19C . . 109.5 ?
    H19B C19 H19C . . 109.5 ?
    N1 C20 C14 . . 127.0(2) ?
    N1 C20 H20 . . 116.5 ?
    C14 C20 H20 . . 116.5 ?
    N1 C21 C23 . . 109.11(18) ?
    N1 C21 C22 . . 109.03(19) ?
    C23 C21 C22 . . 109.7(2) ?
    N1 C21 H21 . . 109.7 ?
    C23 C21 H21 . . 109.7 ?
    C22 C21 H21 . . 109.7 ?
    C21 C22 H22A . . 109.5 ?
    C21 C22 H22B . . 109.5 ?
    H22A C22 H22B . . 109.5 ?
    C21 C22 H22C . . 109.5 ?
    H22A C22 H22C . . 109.5 ?
    H22B C22 H22C . . 109.5 ?
    O2 C23 O1 . . 124.2(2) ?
    O2 C23 C21 . . 119.5(2) ?
    O1 C23 C21 . . 116.3(2) ?
loop_
    _geom_torsion_atom_site_label_1
    _geom_torsion_atom_site_label_2
    _geom_torsion_atom_site_label_3
    _geom_torsion_atom_site_label_4
    _geom_torsion_site_symmetry_1
    _geom_torsion_site_symmetry_2
    _geom_torsion_site_symmetry_3
    _geom_torsion_site_symmetry_4
    _geom_torsion
    _geom_torsion_publ_flag
    O3 Sn1 N1 C20 . . . . -25.19(18) ?
    C1 Sn1 N1 C20 . . . . 68.2(2) ?
    C7 Sn1 N1 C20 . . . . -117.34(19) ?
    O1 Sn1 N1 C20 . . . . 153.0(2) ?
    O3 Sn1 N1 C21 . . . . 163.36(15) ?
    C1 Sn1 N1 C21 . . . . -103.22(16) ?
    C7 Sn1 N1 C21 . . . . 71.22(16) ?
    O1 Sn1 N1 C21 . . . . -18.44(14) ?
    O3 Sn1 O1 C23 . . . . 11.9(3) ?
    C1 Sn1 O1 C23 . . . . 130.87(18) ?
    C7 Sn1 O1 C23 . . . . -105.33(18) ?
    N1 Sn1 O1 C23 . . . . 7.03(16) ?
    C1 Sn1 O3 C13 . . . . -87.66(18) ?
    C7 Sn1 O3 C13 . . . . 148.07(18) ?
    O1 Sn1 O3 C13 . . . . 30.8(3) ?
    N1 Sn1 O3 C13 . . . . 35.53(18) ?
    O3 Sn1 C1 C6 . . . . -1.4(2) ?
    C7 Sn1 C1 C6 . . . . 98.9(2) ?
    O1 Sn1 C1 C6 . . . . -162.4(2) ?
    N1 Sn1 C1 C6 . . . . -87.2(2) ?
    O3 Sn1 C1 C2 . . . . -174.98(19) ?
    C7 Sn1 C1 C2 . . . . -74.7(2) ?
    O1 Sn1 C1 C2 . . . . 24.0(2) ?
    N1 Sn1 C1 C2 . . . . 99.2(2) ?
    C6 C1 C2 C3 . . . . -1.3(4) ?
    Sn1 C1 C2 C3 . . . . 172.5(2) ?
    C1 C2 C3 C4 . . . . 0.7(5) ?
    C2 C3 C4 C5 . . . . 1.1(5) ?
    C3 C4 C5 C6 . . . . -2.3(6) ?
    C2 C1 C6 C5 . . . . 0.1(5) ?
    Sn1 C1 C6 C5 . . . . -173.6(3) ?
    C4 C5 C6 C1 . . . . 1.7(6) ?
    O3 Sn1 C7 C12 . . . . -29.5(2) ?
    C1 Sn1 C7 C12 . . . . -130.88(19) ?
    O1 Sn1 C7 C12 . . . . 131.3(2) ?
    N1 Sn1 C7 C12 . . . . 54.6(2) ?
    O3 Sn1 C7 C8 . . . . 151.6(2) ?
    C1 Sn1 C7 C8 . . . . 50.2(2) ?
    O1 Sn1 C7 C8 . . . . -47.6(2) ?
    N1 Sn1 C7 C8 . . . . -124.3(2) ?
    C12 C7 C8 C9 . . . . -0.5(4) ?
    Sn1 C7 C8 C9 . . . . 178.5(2) ?
    C7 C8 C9 C10 . . . . 0.0(5) ?
    C8 C9 C10 C11 . . . . 0.4(5) ?
    C9 C10 C11 C12 . . . . -0.2(5) ?
    C8 C7 C12 C11 . . . . 0.6(4) ?
    Sn1 C7 C12 C11 . . . . -178.3(2) ?
    C10 C11 C12 C7 . . . . -0.3(4) ?
    Sn1 O3 C13 C14 . . . . -30.4(3) ?
    Sn1 O3 C13 C18 . . . . 152.16(16) ?
    O3 C13 C14 C15 . . . . -177.7(2) ?
    C18 C13 C14 C15 . . . . -0.3(3) ?
    O3 C13 C14 C20 . . . . 0.7(3) ?
    C18 C13 C14 C20 . . . . 178.1(2) ?
    C13 C14 C15 C16 . . . . -0.2(4) ?
    C20 C14 C15 C16 . . . . -178.7(3) ?
    C14 C15 C16 C17 . . . . 0.8(5) ?
    C15 C16 C17 C18 . . . . -0.9(5) ?
    C19 O4 C18 C17 . . . . -4.3(4) ?
    C19 O4 C18 C13 . . . . 175.4(2) ?
    C16 C17 C18 O4 . . . . -179.9(3) ?
    C16 C17 C18 C13 . . . . 0.4(4) ?
    O3 C13 C18 O4 . . . . -2.0(3) ?
    C14 C13 C18 O4 . . . . -179.5(2) ?
    O3 C13 C18 C17 . . . . 177.7(2) ?
    C14 C13 C18 C17 . . . . 0.2(3) ?
    C21 N1 C20 C14 . . . . -178.7(2) ?
    Sn1 N1 C20 C14 . . . . 10.3(3) ?
    C13 C14 C20 N1 . . . . 9.1(4) ?
    C15 C14 C20 N1 . . . . -172.4(2) ?
    C20 N1 C21 C23 . . . . -146.0(2) ?
    Sn1 N1 C21 C23 . . . . 26.0(2) ?
    C20 N1 C21 C22 . . . . 94.2(3) ?
    Sn1 N1 C21 C22 . . . . -93.8(2) ?
    Sn1 O1 C23 O2 . . . . -176.5(2) ?
    Sn1 O1 C23 C21 . . . . 5.7(3) ?
    N1 C21 C23 O2 . . . . 161.4(2) ?
    C22 C21 C23 O2 . . . . -79.3(3) ?
    N1 C21 C23 O1 . . . . -20.8(3) ?
    C22 C21 C23 O1 . . . . 98.6(2) ?
