# Supplementary material for: [N-(3-Meth­oxy-2-oxidobenzyl­idene-κO 2)alaninato-κ2 N,O]diphenyl­tin(IV)
Source: Acta Crystallogr Sect E Struct Rep Online. 2009 Jan 28;65(Pt 2):m232. doi: 10.1107/S1600536809002426 (PMC2968303; doi:10.1107/S1600536809002426)
Supplement: Supplementary file 2 [file e-65-0m232-Isup2.hkl]

#
# h,k,l, Fc-squared, Fo-squared, sigma(Fo-squared) and status flag
#
data_I
_shelx_title ' b in P2(1)/c'
_shelx_refln_list_code          4
_shelx_F_calc_maximum      280.55
_exptl_crystal_F_000       992.00
_reflns_d_resolution_high  0.7965
 
loop_
 _symmetry_equiv_pos_as_xyz
 'x, y, z'
 '-x, y+1/2, -z+1/2'
 '-x, -y, -z'
 'x, -y-1/2, z-1/2'
 
_cell_length_a    13.3881
_cell_length_b     9.0304
_cell_length_c    17.3398
_cell_angle_alpha  90.000
_cell_angle_beta   95.077
_cell_angle_gamma  90.000
 
_shelx_F_squared_multiplier     1.000
 
loop_
 _refln_index_h
 _refln_index_k
 _refln_index_l
 _refln_F_squared_calc
 _refln_F_squared_meas
 _refln_F_squared_sigma
 _refln_observed_status
   1   0   0     6475.96     6864.56    170.55 o
   2   0   0    22445.74    22880.67    400.60 o
   3   0   0     7355.48     7264.18    131.71 o
   4   0   0     4713.23     4661.22     71.47 o
   5   0   0    15702.31    15124.61    271.53 o
   6   0   0     1361.00     1453.23     51.81 o
   7   0   0     9914.70     9789.63    183.66 o
   8   0   0     8986.28     8959.33    171.09 o
   9   0   0     2423.30     2165.42    132.62 o
  10   0   0     5314.46     5138.11    108.90 o
  11   0   0      399.56      401.02     21.75 o
  12   0   0     3730.00     3628.61     86.41 o
  13   0   0      229.14      228.48     20.41 o
  14   0   0      532.97      546.49     29.07 o
  15   0   0      619.98      625.61     56.31 o
  16   0   0        2.60       19.73     12.14 o
   1   1   0     1732.18     1764.09     19.75 o
   2   1   0      321.50      375.30      6.46 o
   3   1   0     2259.62     2388.15     29.22 o
   4   1   0     3591.40     3850.15     42.36 o
   5   1   0     2845.44     3061.63     43.95 o
   6   1   0      162.71      148.22      8.03 o
   7   1   0      140.34      182.66      7.06 o
   8   1   0       54.48       61.83      4.90 o
   9   1   0      491.03      456.37     20.42 o
  10   1   0       78.35       84.06      9.94 o
  11   1   0       17.71       27.55      8.01 o
  12   1   0       44.99       40.57      7.95 o
  13   1   0      182.86      171.09     13.26 o
  14   1   0        3.83        9.94      8.43 o
  15   1   0      186.35      172.63     14.43 o
  16   1   0       52.41       61.05     11.44 o
   0   2   0     4430.80     4882.75     73.34 o
   1   2   0     2319.28     2547.78     28.48 o
   2   2   0    25145.15    25678.41    260.36 o
   3   2   0     6058.20     6063.93     64.67 o
   4   2   0     5178.19     5214.35     63.16 o
   5   2   0    15183.60    15614.30    161.61 o
   6   2   0      592.93      659.95     17.62 o
   7   2   0    12490.83    12356.74    130.55 o
   8   2   0     1513.51     1415.93     23.98 o
   9   2   0     4047.26     3938.37     72.17 o
  10   2   0     4700.09     4638.31     77.35 o
  11   2   0      636.45      605.43     19.57 o
  12   2   0     2297.39     2187.98     47.61 o
  13   2   0       51.25       61.03      9.16 o
  14   2   0     1328.58     1312.65     59.59 o
  15   2   0     1083.18     1074.51     31.04 o
  16   2   0      409.63      424.56     21.77 o
   1   3   0     2931.87     3155.36     35.71 o
   2   3   0     2816.46     2993.00     34.42 o
   3   3   0       10.05       13.45      2.67 o
   4   3   0     1610.59     1539.92     20.72 o
   5   3   0     3061.25     3282.66     39.00 o
   6   3   0       53.26       70.28      4.67 o
   7   3   0       22.87       18.97      3.53 o
   8   3   0       18.24       21.83      5.91 o
   9   3   0      133.97      127.41      9.98 o
  10   3   0        3.90       16.25     10.56 o
  11   3   0      306.12      290.04     14.69 o
  12   3   0        0.06       -1.77      5.99 o
  13   3   0      150.67      144.16     12.50 o
  14   3   0       18.43       15.57      7.35 o
  15   3   0        2.26       -6.33      8.62 o
  16   3   0        1.80       -9.43      8.83 o
   0   4   0    20929.62    21321.48    376.53 o
   1   4   0     4987.54     5146.08     56.94 o
   2   4   0    12024.93    12275.58    128.50 o
   3   4   0     6054.69     6085.94     67.08 o
   4   4   0     3825.30     3663.44     43.27 o
   5   4   0    11035.96    10600.75    124.38 o
   6   4   0      185.28      183.27      7.73 o
   7   4   0     8327.28     8404.63     92.88 o
   8   4   0     2349.52     2363.76     36.38 o
   9   4   0     1514.04     1443.81     26.49 o
  10   4   0     3792.81     3591.10     79.55 o
  11   4   0        5.01       15.42      6.21 o
  12   4   0     2302.30     2303.91     45.57 o
  13   4   0      115.02      117.14     11.87 o
  14   4   0     1098.95     1094.63     30.64 o
  15   4   0      340.60      389.39     26.52 o
   1   5   0      745.98      761.18     13.39 o
   2   5   0       64.40       80.81      5.09 o
   3   5   0        2.33        4.89      3.30 o
   4   5   0      201.15      230.86      8.01 o
   5   5   0     1820.70     1854.68     26.47 o
   6   5   0      232.22      231.57      8.65 o
   7   5   0        2.14        5.17      3.88 o
   8   5   0       21.48       16.40      5.09 o
   9   5   0      312.61      326.41     15.25 o
  10   5   0       23.20        9.15      6.28 o
  11   5   0        0.27        3.52      5.99 o
  12   5   0       61.81       50.00     10.88 o
  13   5   0        0.15       -1.88      9.07 o
  14   5   0       19.37       15.45      8.97 o
  15   5   0       53.65       67.91     11.68 o
   0   6   0     5099.63     4968.79     81.72 o
   1   6   0       94.30       81.68      5.61 o
   2   6   0     7687.25     7515.28    143.04 o
   3   6   0     7699.34     7787.51     86.66 o
   4   6   0     2928.06     2854.44     37.37 o
   5   6   0     6290.71     6070.56     99.88 o
   6   6   0      265.96      268.98     10.75 o
   7   6   0     5912.59     5778.77     85.98 o
   8   6   0      706.02      706.95     18.06 o
   9   6   0     2005.56     1993.24     34.60 o
  10   6   0     1821.02     1826.69     42.51 o
  11   6   0       21.72       23.98      7.28 o
  12   6   0      880.08      907.41     51.83 o
  13   6   0      324.82      339.97     38.61 o
  14   6   0      708.70      814.14     31.86 o
   1   7   0      436.56      421.36     11.36 o
   2   7   0       13.79       18.63      4.50 o
   3   7   0        0.14       -1.38      3.99 o
   4   7   0      157.65      162.84      9.64 o
   5   7   0       69.98       85.17      8.64 o
   6   7   0      286.73      269.24     10.45 o
   7   7   0        6.20       10.35      5.79 o
   8   7   0      158.61      153.97     11.41 o
   9   7   0      142.60      153.48     11.79 o
  10   7   0        1.27       -9.72      6.85 o
  11   7   0       24.72       46.15     20.83 o
  12   7   0       10.36        2.80     10.07 o
  13   7   0        0.10        1.72     11.90 o
   0   8   0     5258.64     5226.65    114.85 o
   1   8   0       20.97       10.75      6.68 o
   2   8   0     5644.14     5495.13    115.79 o
   3   8   0     1350.95     1355.19     35.45 o
   4   8   0     1164.56     1104.94     32.82 o
   5   8   0     1343.03     1359.37     35.73 o
   6   8   0        1.89        3.52      6.48 o
   7   8   0     1363.26     1446.37     47.92 o
   8   8   0      657.54      657.23     30.80 o
   9   8   0     1046.60     1058.49     40.39 o
  10   8   0     1035.24     1140.06     61.74 o
  11   8   0       73.15       77.29     20.65 o
   1   9   0      128.92      104.50     17.66 o
   2   9   0       45.71       51.34     13.03 o
   3   9   0        5.22       -2.49      7.17 o
   4   9   0        4.74        2.10      6.21 o
   5   9   0        2.21        6.89      7.17 o
   6   9   0       26.43       16.36      8.50 o
   7   9   0       41.29       37.94     12.87 o
   8   9   0      109.96       90.28     14.50 o
   9   9   0      101.67      103.27     16.56 o
  10   9   0       16.36       19.86     15.69 o
   0  10   0     1626.04     1654.58     79.52 o
   1  10   0      215.48      225.01     23.53 o
   2  10   0     1333.45     1204.68     67.93 o
   3  10   0      784.95      744.25     34.63 o
   4  10   0      215.49      271.85     33.14 o
   5  10   0      994.66     1087.71     46.02 o
   6  10   0       39.43       42.02     18.49 o
   7  10   0      953.57      960.16     61.09 o
   1  11   0      123.23      119.45     26.77 o
   2  11   0       33.39       29.22     17.77 o
   3  11   0       15.78       22.02     17.99 o
   4  11   0       18.76       27.27     18.78 o
 -16   1   1      183.34      195.68     15.96 o
 -15   1   1     1212.75     1168.50     33.34 o
 -14   1   1       48.14       72.40     10.04 o
 -13   1   1     2414.01     2354.13     46.02 o
 -12   1   1     2213.39     2125.76     41.68 o
 -11   1   1     1259.95     1129.73     37.94 o
 -10   1   1     4564.23     4294.27     66.62 o
  -9   1   1     1618.36     1431.42     78.11 o
  -8   1   1    17339.79    17163.22    196.74 o
  -7   1   1      547.27      522.22     11.60 o
  -6   1   1    11758.82    11681.85    134.64 o
  -5   1   1     8749.79     8766.57    101.75 o
  -4   1   1     6421.77     6730.00     71.35 o
  -3   1   1    26020.23    26739.63    272.00 o
  -2   1   1       63.63       44.21      4.70 o
  -1   1   1    47053.57    45356.02    510.82 o
   0   1   1    13572.20    13984.89    175.95 o
   1   1   1    17836.13    18407.93    187.59 o
   2   1   1    15058.92    15854.07    161.53 o
   3   1   1     7264.71     7748.88     80.99 o
   4   1   1     6308.77     6033.66     64.62 o
   5   1   1      845.74      783.58     11.87 o
   6   1   1     5583.62     5446.00     60.02 o
   7   1   1     6513.75     6193.86     75.84 o
   8   1   1      798.17      717.92     15.07 o
   9   1   1    13619.13    13667.67    180.49 o
  10   1   1      431.10      447.12     21.43 o
  11   1   1     5522.02     5249.85     80.18 o
  12   1   1      308.50      285.84     14.97 o
  13   1   1      912.60      827.90     32.66 o
  14   1   1     2052.53     2006.21     51.76 o
  15   1   1        0.48        7.85      7.88 o
  16   1   1      927.02      938.07     32.16 o
 -16   2   1        1.61        3.00      8.88 o
 -15   2   1      105.00      117.13     18.80 o
 -14   2   1       30.19       42.49      9.08 o
 -13   2   1      224.09      201.61     13.96 o
 -12   2   1       12.97       13.62      5.85 o
 -11   2   1       17.32       20.03      6.35 o
 -10   2   1      732.44      718.08     20.21 o
  -9   2   1      495.87      470.75     19.92 o
  -8   2   1        2.68       -0.40      4.59 o
  -7   2   1      248.65      279.09      9.15 o
  -6   2   1     1818.84     1910.26     24.48 o
  -5   2   1      388.48      402.56      9.01 o
  -4   2   1     1358.17     1509.96     21.58 o
  -3   2   1     2063.12     2071.78     27.07 o
  -2   2   1     5012.16     5370.42     57.24 o
  -1   2   1     9457.75     9936.42    112.06 o
   0   2   1       19.09       22.82      1.83 o
   1   2   1       25.52       26.64      2.03 o
   2   2   1     3691.16     3811.86     41.64 o
   3   2   1     1703.60     1817.24     22.45 o
   4   2   1       12.21        9.05      2.59 o
   5   2   1     1441.39     1541.87     20.55 o
   6   2   1        0.12        2.57      2.34 o
   7   2   1      884.71      844.89     15.40 o
   8   2   1       31.53       30.56      4.84 o
   9   2   1      236.03      228.57     13.61 o
  10   2   1        8.77        4.29      5.95 o
  11   2   1        0.01       -5.74      6.33 o
  12   2   1       13.69       -2.89      6.08 o
  13   2   1        5.27       -6.61      6.08 o
  14   2   1       17.05        7.42      7.33 o
  15   2   1       23.44       50.89     10.54 o
  16   2   1        2.55       12.21      8.91 o
 -16   3   1      213.07      243.65     18.23 o
 -15   3   1     1604.18     1708.38     53.63 o
 -14   3   1       19.46       14.28      7.16 o
 -13   3   1     2303.94     2237.61     45.14 o
 -12   3   1      955.46      941.85     40.27 o
 -11   3   1     2507.84     2457.42     45.43 o
 -10   3   1     3695.28     3611.29     58.96 o
  -9   3   1      698.40      657.31     18.79 o
  -8   3   1     7942.23     8075.40     98.81 o
  -7   3   1     4689.37     4879.14     56.27 o
  -6   3   1    12180.21    12259.19    129.56 o
  -5   3   1    16335.47    16674.56    173.07 o
  -4   3   1     2420.22     2521.47     32.47 o
  -3   3   1    13963.82    14057.43    145.61 o
  -2   3   1      624.54      607.96     11.09 o
  -1   3   1    34451.68    35383.23    358.11 o
   0   3   1      925.37      862.00     13.27 o
   1   3   1     5120.09     5142.60     55.51 o
   2   3   1    18455.27    18732.37    192.03 o
   3   3   1        4.17       -0.74      4.88 o
   4   3   1    20664.11    21143.04    217.23 o
   5   3   1     3979.49     4009.91     46.47 o
   6   3   1    10974.00    11553.55    122.78 o
   7   3   1     5783.19     5810.06     65.93 o
   8   3   1     2634.23     2643.80     38.82 o
   9   3   1     6697.40     6543.86     94.00 o
  10   3   1      191.37      193.26     26.39 o
  11   3   1     1233.36     1180.64     34.79 o
  12   3   1     1731.06     1591.88     35.33 o
  13   3   1     1004.15      964.00     35.43 o
  14   3   1     1433.06     1387.89     34.84 o
  15   3   1       48.71       44.33     10.40 o
  16   3   1     1142.59     1181.42     39.79 o
 -15   4   1       15.36        9.22      8.66 o
 -14   4   1        0.68       -2.63      7.26 o
 -13   4   1        0.04        7.56      6.50 o
 -12   4   1       10.70        4.26      5.99 o
 -11   4   1       32.14       22.61      8.88 o
 -10   4   1      145.54      136.28     10.85 o
  -9   4   1       47.77       40.62      6.18 o
  -8   4   1       27.72       22.44      5.16 o
  -7   4   1       23.46       16.43      4.42 o
  -6   4   1       99.88       71.40      5.22 o
  -5   4   1        5.15        7.15      3.33 o
  -4   4   1      156.09      171.09      6.39 o
  -3   4   1     2073.66     2257.87     28.53 o
  -2   4   1     1187.03     1307.87     18.42 o
  -1   4   1      179.72      171.61      6.78 o
   0   4   1      415.58      467.38      9.05 o
   1   4   1      107.98      106.78      4.50 o
   2   4   1      703.67      718.24     12.20 o
   3   4   1      442.39      418.02      9.27 o
   4   4   1     5235.04     5399.76     60.75 o
   5   4   1       10.53        3.00      3.68 o
   6   4   1       62.49       68.58      5.26 o
   7   4   1        5.71       -0.01      3.54 o
   8   4   1        2.24        2.39      4.43 o
   9   4   1       44.00       45.21      6.22 o
  10   4   1      158.88      162.26     11.89 o
  11   4   1       62.29       67.30      9.43 o
  12   4   1       26.60       39.34      7.72 o
  13   4   1        1.69        7.56      7.06 o
  14   4   1       11.42       20.39      8.05 o
  15   4   1       27.86       53.83     10.66 o
 -15   5   1      782.99      794.56     27.59 o
 -14   5   1       45.98       36.45     10.20 o
 -13   5   1     1169.49     1167.66     31.19 o
 -12   5   1      236.33      269.76     15.69 o
 -11   5   1     1396.95     1353.47     31.51 o
 -10   5   1     1983.70     2016.47     39.36 o
  -9   5   1      374.41      360.41     14.19 o
  -8   5   1     4950.69     4473.15    110.84 o
  -7   5   1     1917.86     1753.30     26.28 o
  -6   5   1     4811.69     4635.71     60.24 o
  -5   5   1     5961.08     5890.56     67.32 o
  -4   5   1     2525.75     2497.49     32.62 o
  -3   5   1    11089.34    11207.96    119.65 o
  -2   5   1     3042.63     3479.93     45.99 o
  -1   5   1     7841.25     7784.03     84.57 o
   0   5   1     2657.85     2499.04     31.31 o
   1   5   1     5353.82     5183.08     58.53 o
   2   5   1    12424.01    12734.95    146.71 o
   3   5   1        1.71       -1.52      3.14 o
   4   5   1    11437.23    11585.61    124.01 o
   5   5   1     1728.07     1825.89     26.22 o
   6   5   1     8087.16     7718.62     86.40 o
   7   5   1     5228.79     5031.22    107.13 o
   8   5   1      557.42      559.87     18.61 o
   9   5   1     3369.63     3163.93     47.42 o
  10   5   1      148.18      158.25     13.76 o
  11   5   1     1837.62     1799.27     38.10 o
  12   5   1     1238.73     1224.69     66.43 o
  13   5   1      284.42      293.26     22.61 o
  14   5   1     1002.81     1054.30     35.27 o
 -14   6   1       81.89      106.63     14.15 o
 -13   6   1       53.99       60.92     13.15 o
 -12   6   1        2.17       12.60      6.90 o
 -11   6   1        5.89       10.68      6.34 o
 -10   6   1       78.05      100.53     10.23 o
  -9   6   1      104.95      115.48      9.11 o
  -8   6   1       35.97       18.01      5.64 o
  -7   6   1      481.79      483.45     15.14 o
  -6   6   1      503.49      484.82     13.02 o
  -5   6   1        4.29       -1.67      4.14 o
  -4   6   1        6.43        7.52      4.77 o
  -3   6   1        7.35        6.46      4.05 o
  -2   6   1       52.75       55.52      5.28 o
  -1   6   1        9.24       12.43      3.87 o
   0   6   1       55.33       62.86      5.18 o
   1   6   1       86.32       91.62      5.79 o
   2   6   1       28.09       30.93      4.57 o
   3   6   1      135.09      130.49      8.64 o
   4   6   1       52.22       57.73      5.57 o
   5   6   1       39.45       39.92      5.34 o
   6   6   1       12.57       10.44      4.68 o
   7   6   1      253.19      240.18     11.02 o
   8   6   1      214.52      224.27     16.64 o
   9   6   1       77.86       75.29      9.79 o
  10   6   1       20.08       35.94      9.05 o
  11   6   1       14.77       12.16      8.18 o
  12   6   1        0.89       -2.81     14.47 o
  13   6   1       24.94       36.02     18.99 o
  14   6   1       27.76       43.71     14.51 o
 -13   7   1     1074.82     1132.78    103.91 o
 -12   7   1      669.18      613.41     32.22 o
 -11   7   1      892.14      837.03     46.99 o
 -10   7   1     2166.63     1999.74     58.62 o
  -9   7   1        8.25       25.07      6.85 o
  -8   7   1     2646.11     2584.36     46.77 o
  -7   7   1      212.70      229.80     12.57 o
  -6   7   1     2316.10     2222.46     35.98 o
  -5   7   1     4369.91     4204.72     58.14 o
  -4   7   1     1221.49     1194.35     23.19 o
  -3   7   1     4400.36     4317.39     58.63 o
  -2   7   1        6.63       -0.04      4.11 o
  -1   7   1     2689.58     2730.77     36.58 o
   0   7   1     1760.96     1711.84     25.72 o
   1   7   1     1412.37     1378.27     22.27 o
   2   7   1     1582.94     1576.47     24.51 o
   3   7   1      499.74      500.32     13.84 o
   4   7   1     3012.02     2979.07     39.93 o
   5   7   1      799.74      797.41     21.98 o
   6   7   1     1633.98     1602.31     29.19 o
   7   7   1     2598.95     2556.66     46.08 o
   8   7   1      714.28      704.48     24.50 o
   9   7   1     2254.48     2268.57     44.08 o
  10   7   1       34.87       41.67     16.03 o
  11   7   1     1301.39     1320.07     48.84 o
  12   7   1      546.32      646.60     43.00 o
  13   7   1      350.97      376.84     23.53 o
 -11   8   1        0.19       -4.62      9.94 o
 -10   8   1       37.68       59.74     11.63 o
  -9   8   1       43.25       61.60     17.38 o
  -8   8   1       47.64       64.42     10.31 o
  -7   8   1      243.60      210.43     18.72 o
  -6   8   1       59.98       45.51      9.52 o
  -5   8   1       11.44       13.75      6.33 o
  -4   8   1        4.84        8.63      4.73 o
  -3   8   1       10.97        4.17      4.78 o
  -2   8   1      377.22      338.80     17.90 o
  -1   8   1       44.08       46.86      6.81 o
   0   8   1     1239.57     1219.70     27.63 o
   1   8   1      339.67      307.81     14.47 o
   2   8   1        1.58       -2.89      5.98 o
   3   8   1      944.74      942.56     28.70 o
   4   8   1        8.05        4.97      9.90 o
   5   8   1      195.21      178.03     14.43 o
   6   8   1       25.90       40.35      9.34 o
   7   8   1        5.52        3.43      8.76 o
   8   8   1      286.88      263.18     28.71 o
   9   8   1       20.35       21.55      9.45 o
  10   8   1      127.32      171.12     27.56 o
  11   8   1       75.22       84.05     23.53 o
 -10   9   1      925.28      924.84     56.20 o
  -9   9   1       41.85       45.62     13.57 o
  -8   9   1     2007.09     2117.28     89.23 o
  -6   9   1     1478.14     1504.43     49.34 o
  -5   9   1      410.87      507.17     39.58 o
  -4   9   1      438.39      417.75     60.63 o
  -3   9   1     2912.38     2882.85     76.68 o
  -2   9   1       34.20       28.19     10.92 o
  -1   9   1     4200.23     4379.28    104.51 o
   0   9   1      889.76      856.19     28.96 o
   1   9   1     1566.17     1575.18     49.83 o
   2   9   1     3068.06     3072.74    125.52 o
   3   9   1       70.85       72.60     16.35 o
   4   9   1     1901.29     1898.07     46.57 o
   5   9   1      453.51      498.57     23.09 o
   6   9   1      692.63      685.14     29.41 o
   7   9   1     1410.97     1523.34     52.23 o
   8   9   1       62.39       68.91     14.79 o
   9   9   1     1302.82     1403.61     50.70 o
  10   9   1       19.95       16.26     17.56 o
  -7  10   1       14.06       13.74     19.72 o
  -6  10   1       53.06       30.30     20.94 o
  -5  10   1        1.47        3.67     11.59 o
  -3  10   1       16.90       32.60     19.93 o
  -2  10   1       17.92       -0.72     15.76 o
  -1  10   1       12.00       26.65     20.29 o
   0  10   1       82.21       76.92     14.55 o
   1  10   1       55.33       58.88     16.12 o
   2  10   1        7.53        8.17     11.01 o
   3  10   1        6.42        7.27      9.63 o
   4  10   1        0.20       -7.49      7.43 o
   5  10   1       53.40       44.94     11.99 o
   6  10   1       16.51       31.01     17.05 o
   7  10   1      179.72      207.02     25.83 o
  -4  11   1      146.62      163.81     34.76 o
  -3  11   1     1057.13     1198.81     49.25 o
  -2  11   1       21.33       32.53     18.78 o
  -1  11   1      730.98      817.67     61.99 o
   0  11   1      413.46      377.67     29.99 o
   1  11   1      247.47      266.10     26.61 o
   2  11   1      605.61      663.23     49.11 o
   3  11   1       52.87       35.39     20.90 o
 -16   0   2     2372.34     2436.41     73.14 o
 -15   0   2       25.07       29.58     12.03 o
 -14   0   2      644.05      638.66     31.07 o
 -13   0   2      708.27      667.97     30.47 o
 -12   0   2      351.52      322.63     41.99 o
 -11   0   2     2925.18     2745.07     68.31 o
 -10   0   2        8.35        7.35     10.11 o
  -9   0   2    10025.73     9707.80    402.37 o
  -8   0   2     1150.41     1064.15     44.76 o
  -7   0   2     8326.56     8359.75    228.69 o
  -6   0   2    19724.49    19629.20    351.15 o
  -5   0   2        1.75        0.16      2.32 o
  -4   0   2    10662.15    10584.50    191.35 o
  -3   0   2    14808.34    15826.80    277.84 o
  -2   0   2    18577.33    19137.43    274.52 o
  -1   0   2    24902.35    25382.94    367.07 o
   0   0   2     2305.32     2489.56     37.43 o
   1   0   2    78705.94    70798.09   1024.96 o
   2   0   2     6450.45     6930.39    102.66 o
   3   0   2    62806.53    61512.03    887.46 o
   4   0   2     2000.04     1943.32     40.13 o
   5   0   2     4606.66     4755.75     74.19 o
   6   0   2    12800.83    12815.86    189.50 o
   7   0   2       52.05       51.97      8.46 o
   8   0   2    12742.46    13206.63    245.41 o
   9   0   2     3553.48     3460.78     77.83 o
  10   0   2     5914.65     5941.28    174.86 o
  11   0   2     4829.90     4880.54    107.17 o
  12   0   2      545.49      503.80     52.14 o
  13   0   2     1876.74     1789.26     55.27 o
  14   0   2      214.97      227.92     22.41 o
  15   0   2      683.79      676.10     34.66 o
  16   0   2      258.10      284.47     26.20 o
 -16   1   2        4.33        4.94      8.22 o
 -15   1   2       26.98       37.89      8.83 o
 -14   1   2      362.70      325.96     21.09 o
 -13   1   2       31.52       47.38      8.32 o
 -12   1   2       37.04       35.13      8.32 o
 -11   1   2        0.09        2.59      4.96 o
 -10   1   2       73.93       72.59      7.95 o
  -9   1   2      143.02      141.72      9.68 o
  -8   1   2       71.90       73.71      5.46 o
  -7   1   2      544.32      572.66     12.22 o
  -6   1   2     1071.82     1056.94     22.57 o
  -5   1   2      695.96      713.84     10.96 o
  -4   1   2      415.05      435.91      7.67 o
  -3   1   2      841.55      897.26     13.76 o
  -2   1   2    21334.61    22498.65    228.48 o
  -1   1   2     2096.10     2339.61     25.64 o
   0   1   2     5182.72     5434.59     69.81 o
   1   1   2      152.67      138.00      4.04 o
   2   1   2    50200.67    49402.73    504.61 o
   3   1   2       53.97       67.29      3.26 o
   4   1   2       61.60      108.32      6.14 o
   5   1   2        1.19        3.54      2.12 o
   6   1   2       60.54       57.88      4.80 o
   7   1   2        0.53        1.03      2.51 o
   8   1   2      588.34      628.77     16.68 o
   9   1   2        8.10        9.37      5.37 o
  10   1   2       39.54       28.54      6.78 o
  11   1   2       44.28       43.11      7.75 o
  12   1   2        4.96       -5.33      6.23 o
  13   1   2        1.47        2.13      6.76 o
  14   1   2        0.20       10.29     10.05 o
  15   1   2       16.63       20.94      8.78 o
  16   1   2       42.64       50.76     10.88 o
 -16   2   2     1109.03     1156.73     35.58 o
 -15   2   2      218.54      212.38     15.69 o
 -14   2   2     1564.34     1528.82     36.35 o
 -13   2   2     2329.02     2245.21     44.92 o
 -12   2   2      601.12      604.65     20.04 o
 -11   2   2     5990.37     5898.42     88.40 o
 -10   2   2      208.34      181.00     11.21 o
  -9   2   2     4287.38     4165.85     74.26 o
  -8   2   2     4440.96     4365.51     59.73 o
  -7   2   2     6638.67     6886.96     75.50 o
  -6   2   2    15976.66    16398.98    170.18 o
  -5   2   2       22.49       23.97      2.82 o
  -4   2   2    22832.73    23137.58    236.26 o
  -3   2   2    10160.10    10243.07    106.55 o
  -2   2   2      101.95       76.36      3.24 o
  -1   2   2    16895.32    17685.98    180.26 o
   0   2   2     4978.40     5197.95     55.08 o
   1   2   2    47332.29    47621.86    485.21 o
   2   2   2    25099.65    26507.90    268.97 o
   3   2   2     1989.86     1935.74     39.60 o
   4   2   2     8454.80     8628.88     91.36 o
   5   2   2    12107.21    12395.88    129.81 o
   6   2   2     7437.80     7212.69     78.70 o
   7   2   2      632.32      691.27     12.72 o
   8   2   2     9444.33     9362.07    112.59 o
   9   2   2     1213.45     1158.18     35.53 o
  10   2   2     3344.09     3204.79     53.59 o
  11   2   2     1617.04     1575.34     33.81 o
  12   2   2      116.68      109.95     10.95 o
  13   2   2     1894.31     1948.95     47.64 o
  14   2   2       46.73       45.62      9.77 o
  15   2   2     1187.22     1204.88     33.08 o
  16   2   2      543.92      562.63     35.61 o
 -16   3   2        3.14        4.63      8.70 o
 -15   3   2        0.29       -4.01      7.37 o
 -14   3   2       57.09       58.64      9.80 o
 -13   3   2      196.37      193.87     14.00 o
 -12   3   2        7.48       11.76      6.33 o
 -11   3   2       57.43       52.87      8.15 o
 -10   3   2       55.52       95.74     21.26 o
  -9   3   2       14.11        1.88      4.09 o
  -8   3   2       76.33       76.20      6.48 o
  -7   3   2        7.61       -0.52      2.90 o
  -6   3   2      332.71      365.60      9.86 o
  -5   3   2     1223.59     1374.90     21.33 o
  -4   3   2       40.31       40.57      3.66 o
  -3   3   2     2136.67     2143.90     26.45 o
  -2   3   2      873.67      924.72     14.64 o
  -1   3   2      959.34     1091.12     16.02 o
   0   3   2      755.54      811.77     11.80 o
   1   3   2       42.62       41.97      3.03 o
   2   3   2       14.04        9.99      2.48 o
   3   3   2     1150.49     1212.53     16.86 o
   4   3   2       72.43       75.05      4.33 o
   5   3   2        5.53        9.38      3.15 o
   6   3   2      706.31      694.58     13.12 o
   7   3   2        1.96        2.60      3.26 o
   8   3   2        0.12       -2.43      4.08 o
   9   3   2       60.80       70.14      7.17 o
  10   3   2        6.75        0.22      5.70 o
  11   3   2       21.22       20.20      6.88 o
  12   3   2      155.42      169.54     13.14 o
  13   3   2      230.04      235.35     15.28 o
  14   3   2       23.94       31.96      9.23 o
  15   3   2        2.38       13.45      8.64 o
 -15   4   2      282.58      304.49     18.85 o
 -14   4   2     1060.25     1097.23     30.58 o
 -13   4   2      733.15      694.16     27.52 o
 -12   4   2      146.54      133.94     11.74 o
 -11   4   2     2526.21     2478.15     46.18 o
 -10   4   2        0.34        8.85      5.87 o
  -9   4   2     4175.21     3957.19     55.00 o
  -8   4   2     3279.18     3100.19     49.95 o
  -7   4   2      948.72      894.80     17.71 o
  -6   4   2    13099.25    12931.96    137.30 o
  -5   4   2      152.14      169.78      6.70 o
  -4   4   2     7772.36     7789.34     84.78 o
  -3   4   2        4.43       25.13      3.60 o
  -2   4   2     9535.02     9668.66    102.54 o
  -1   4   2     7792.33     7593.62     81.44 o
   0   4   2     2645.18     2719.88     32.35 o
   1   4   2    15404.61    15952.75    203.27 o
   2   4   2      577.66      586.90     11.47 o
   3   4   2    20541.08    20939.59    215.75 o
   4   4   2    11266.09    11387.83    120.84 o
   5   4   2     3316.27     3221.26     39.53 o
   6   4   2     5851.98     5733.61     65.63 o
   7   4   2        0.05        8.42      3.94 o
   8   4   2     6199.37     6015.11     77.57 o
   9   4   2     1077.29     1057.25     22.18 o
  10   4   2     1563.04     1543.12     32.90 o
  11   4   2     3084.41     2947.07     52.70 o
  12   4   2       84.11       86.16     10.12 o
  13   4   2     2160.97     2159.82     44.95 o
  14   4   2        6.69       10.65      7.72 o
  15   4   2      879.86      932.72     51.25 o
 -15   5   2      142.72      138.90     14.49 o
 -14   5   2        7.55       11.84      7.82 o
 -13   5   2       75.01       57.05      9.52 o
 -12   5   2        1.33       16.25      7.00 o
 -11   5   2      301.64      301.31     15.33 o
 -10   5   2        0.24       -2.96      5.31 o
  -9   5   2        3.30        4.94      4.94 o
  -8   5   2        2.53        4.03      5.37 o
  -7   5   2      788.36      807.21     21.25 o
  -6   5   2      150.85      144.88     10.88 o
  -5   5   2      147.27      142.92      7.71 o
  -4   5   2      241.10      270.89      8.71 o
  -3   5   2      195.19      213.58      9.40 o
  -2   5   2      380.46      417.12      9.77 o
  -1   5   2      402.87      426.66      9.65 o
   0   5   2      838.68      844.68     14.25 o
   1   5   2      227.19      193.26      7.01 o
   2   5   2      300.90      323.15      8.55 o
   3   5   2       88.97       81.68      5.26 o
   4   5   2        8.81       12.11      3.70 o
   5   5   2      298.86      323.71      9.85 o
   6   5   2       58.82       71.73      5.96 o
   7   5   2        0.67       -6.05      4.03 o
   8   5   2       29.17       22.55      7.17 o
   9   5   2      133.73      152.42      9.68 o
  10   5   2       95.33      120.13     10.94 o
  11   5   2        9.20       13.97      6.85 o
  12   5   2       14.59       28.18     10.12 o
  13   5   2        4.05        9.57      7.96 o
  14   5   2        6.24       -4.34      8.87 o
 -14   6   2      926.88      924.04     34.92 o
 -13   6   2     1295.61     1354.86     40.89 o
 -12   6   2      568.00      582.46     25.30 o
 -11   6   2     1159.28     1236.10     30.39 o
 -10   6   2       11.98        7.67      5.89 o
  -9   6   2     2878.37     2850.80     44.39 o
  -8   6   2     1899.13     1769.27     34.57 o
  -7   6   2     2082.04     1982.98     29.64 o
  -6   6   2     4486.90     4485.94     54.94 o
  -5   6   2       28.89       38.96      5.31 o
  -4   6   2     5494.61     5336.93     62.52 o
  -3   6   2     1875.54     1815.39     29.01 o
  -2   6   2     7972.95     8099.64     89.51 o
  -1   6   2     6308.44     6197.99    123.55 o
   0   6   2      248.91      238.54      8.25 o
   1   6   2     8483.84     8595.64    113.50 o
   2   6   2      391.67      385.22     11.30 o
   3   6   2     7254.18     7404.64     83.00 o
   4   6   2     7570.03     7696.22     86.51 o
   5   6   2     3362.52     3233.14     41.87 o
   6   6   2     8978.41     8972.84    100.43 o
   7   6   2      490.91      491.57     21.00 o
   8   6   2     3014.38     3162.95     53.77 o
   9   6   2      479.94      501.04     22.03 o
  10   6   2      695.25      742.50     26.46 o
  11   6   2     1366.73     1393.16     89.14 o
  12   6   2       40.32       39.17      9.98 o
  13   6   2      709.40      745.14     29.24 o
 -13   7   2        7.68       -4.88     11.95 o
 -12   7   2        1.62        1.47     10.69 o
 -11   7   2       89.58       81.73     12.78 o
 -10   7   2       78.14       61.32      9.52 o
  -9   7   2       48.07       41.79      7.98 o
  -8   7   2      332.60      330.20     14.84 o
  -7   7   2      336.48      347.43     30.70 o
  -6   7   2       99.03       92.77      9.07 o
  -5   7   2        3.67       -4.80      5.07 o
  -4   7   2       11.38       13.14      6.02 o
  -3   7   2      259.86      252.82     14.91 o
  -2   7   2      313.19      322.53     11.76 o
  -1   7   2       33.91       29.91      5.59 o
   0   7   2      496.46      511.91     17.76 o
   1   7   2        7.89        5.50      4.68 o
   2   7   2      616.76      613.45     18.26 o
   3   7   2      145.79      144.19     13.39 o
   4   7   2      665.50      655.38     21.05 o
   5   7   2       45.66       51.01      7.64 o
   6   7   2       62.38       51.73      7.95 o
   7   7   2        2.38       12.47      8.11 o
   8   7   2       92.65       75.57      9.60 o
   9   7   2       12.04       28.23      8.66 o
  10   7   2       65.88       74.22     14.09 o
  11   7   2        2.74        4.07      9.98 o
  12   7   2       42.10       67.24     17.52 o
 -11   8   2      795.82      759.42     35.29 o
 -10   8   2       83.80       63.84     11.81 o
  -9   8   2     1291.11     1349.18     37.93 o
  -8   8   2      686.65      651.72     24.53 o
  -7   8   2      571.07      605.72     20.04 o
  -6   8   2     1578.79     1520.44     91.64 o
  -5   8   2        3.70        5.84      5.20 o
  -4   8   2     2762.77     2743.11     42.79 o
  -3   8   2      722.49      640.58     19.08 o
  -2   8   2     1599.67     1622.91     37.56 o
  -1   8   2     4467.74     4501.90     80.17 o
   0   8   2       64.59       70.24      8.44 o
   1   8   2     4330.10     4494.50     70.73 o
   2   8   2        8.53        1.90      5.49 o
   3   8   2     4572.48     4595.03     72.62 o
   4   8   2      853.26      883.29     24.32 o
   5   8   2      338.41      347.06     19.45 o
   6   8   2     2110.88     2208.17     43.48 o
   7   8   2       21.66       36.93      9.82 o
   8   8   2     2073.26     2199.98     52.40 o
   9   8   2      359.40      399.24     21.98 o
  10   8   2      843.95      901.30     56.49 o
  11   8   2      739.83      728.38     52.39 o
 -10   9   2       35.92       33.82     22.45 o
  -9   9   2        1.11        1.66     18.21 o
  -8   9   2       54.15       78.22     24.68 o
  -7   9   2       28.63       34.04     19.14 o
  -6   9   2        2.35       14.71     13.67 o
  -5   9   2      271.82      218.29     21.49 o
  -4   9   2        2.83       -6.82     10.20 o
  -3   9   2       40.28       44.76     10.43 o
  -2   9   2        0.31       19.85     11.06 o
  -1   9   2      237.50      239.80     16.79 o
   0   9   2        4.93       -2.49     13.49 o
   1   9   2       84.18       68.52     11.29 o
   2   9   2      262.86      247.39     17.22 o
   3   9   2      109.07      113.52     12.73 o
   4   9   2        3.09       -1.31      7.30 o
   5   9   2       10.33        0.64      8.97 o
   6   9   2        7.68       -2.20      7.33 o
   7   9   2       83.98       88.99     16.27 o
   8   9   2       32.32       32.53     13.44 o
   9   9   2       50.87       53.37     13.41 o
  -7  10   2      368.85      329.15     40.59 o
  -6  10   2      793.34      740.54     54.19 o
  -5  10   2       23.12       23.71     19.29 o
  -4  10   2     1248.56     1276.05     90.35 o
  -3  10   2      160.64      154.75     20.81 o
  -2  10   2      899.57      968.79     64.80 o
  -1  10   2     1346.62     1355.03     65.74 o
   0  10   2       56.98       57.78     13.80 o
   1  10   2     1508.90     1612.12    103.95 o
   2  10   2       68.22       85.36     16.35 o
   3  10   2     1070.26     1117.33     35.42 o
   4  10   2      526.70      557.02     43.67 o
   5  10   2      347.64      345.22     29.37 o
   6  10   2      864.87      955.75     42.23 o
   7  10   2        3.62       11.13     13.37 o
  -3  11   2      111.08       76.88     18.53 o
  -2  11   2       21.03       13.47     13.90 o
  -1  11   2        9.49       -5.89     12.17 o
   0  11   2      114.09      110.25     23.67 o
   1  11   2       24.57       58.20     16.36 o
   2  11   2      117.22      146.36     22.63 o
   3  11   2       15.96       19.68     17.45 o
 -16   1   3      493.50      569.94     23.70 o
 -15   1   3      201.60      259.73     21.57 o
 -14   1   3     1608.46     1553.87     36.21 o
 -13   1   3      143.67      154.12     12.06 o
 -12   1   3     3506.54     3392.47     58.15 o
 -11   1   3     1750.71     1738.96     35.18 o
 -10   1   3     2185.66     2068.83     38.44 o
  -9   1   3     5116.23     4868.57     72.21 o
  -8   1   3      932.61      919.46     17.26 o
  -7   1   3    26626.83    27775.20    311.84 o
  -6   1   3     1988.46     2059.74     28.19 o
  -5   1   3    14648.81    15194.64    171.14 o
  -4   1   3     4699.46     4588.58     49.97 o
  -3   1   3       17.16       22.08      2.36 o
  -2   1   3    31761.54    32900.60    365.83 o
  -1   1   3      278.68      270.92      4.97 o
   0   1   3    29140.71    29439.33    301.26 o
   1   1   3      496.01      484.42      8.44 o
   2   1   3    29815.57    30452.65    308.11 o
   3   1   3     7287.26     7300.54     77.22 o
   4   1   3      647.43      615.74     19.31 o
   5   1   3     3665.76     3461.97     40.31 o
   6   1   3     1123.79     1192.49     17.62 o
   7   1   3     6828.62     6834.38     75.47 o
   8   1   3     5073.38     5025.38     64.59 o
   9   1   3     2176.09     2159.33     39.13 o
  10   1   3     7627.06     7392.15    105.46 o
  11   1   3      158.34      139.43     11.28 o
  12   1   3     2255.60     2101.59     41.72 o
  13   1   3      829.40      709.97     22.98 o
  14   1   3      918.16      958.91     27.69 o
  15   1   3      929.09      890.40     39.28 o
  16   1   3        0.72      -10.57      8.15 o
 -16   2   3        6.30        7.53      8.38 o
 -15   2   3        1.36        9.03      7.51 o
 -14   2   3        2.20       10.09      5.83 o
 -13   2   3      372.65      398.90     17.80 o
 -12   2   3       26.07       22.89      6.70 o
 -11   2   3        2.28        0.25      5.69 o
 -10   2   3       57.35       58.77      7.78 o
  -9   2   3     1554.64     1496.50     31.87 o
  -8   2   3      102.79      118.42      6.98 o
  -7   2   3       85.02       90.43      4.49 o
  -6   2   3      159.98      196.42     14.94 o
  -5   2   3     1506.11     1689.08     22.02 o
  -4   2   3      987.63     1060.68     15.07 o
  -3   2   3     1093.76     1216.21     16.23 o
  -2   2   3      522.44      500.72     11.12 o
  -1   2   3     4341.99     4634.21     50.10 o
   0   2   3      174.39      161.97      4.65 o
   1   2   3      578.58      664.81      9.44 o
   2   2   3     2738.43     2967.53     33.51 o
   3   2   3       90.54      101.12      5.30 o
   4   2   3     2163.13     2045.31     25.57 o
   5   2   3      116.10      148.17      5.70 o
   6   2   3      238.02      243.26      7.35 o
   7   2   3       15.15       14.27      3.53 o
   8   2   3      542.12      566.15     17.89 o
   9   2   3      245.83      262.39     14.29 o
  10   2   3      780.52      727.79     24.21 o
  11   2   3        7.11       12.09      7.45 o
  12   2   3       83.27      102.27     10.76 o
  13   2   3      124.93      134.83     12.21 o
  14   2   3       59.00       80.71     11.02 o
  15   2   3        0.00        5.92      8.47 o
  16   2   3        0.41        5.99      9.81 o
 -16   3   3      211.13      244.18     17.79 o
 -15   3   3      695.98      638.22     25.73 o
 -14   3   3     1527.91     1454.04     39.77 o
 -13   3   3       45.13       51.07     13.40 o
 -12   3   3     3511.57     3421.77     59.32 o
 -11   3   3     1599.35     1507.42     32.79 o
 -10   3   3     2910.63     2857.73     66.57 o
  -9   3   3     4198.91     4162.79     56.67 o
  -8   3   3     1717.92     1723.02     30.11 o
  -7   3   3    10038.98    10021.69    108.01 o
  -6   3   3     1086.32     1061.36     16.68 o
  -5   3   3    10638.20    10575.62    112.21 o
  -4   3   3    18786.28    19631.42    202.12 o
  -3   3   3     7401.67     7493.70     80.21 o
  -2   3   3    21035.17    21658.09    242.17 o
  -1   3   3       50.42       54.35      4.09 o
   0   3   3    29366.68    30120.19    334.55 o
   1   3   3     3983.07     4250.42     46.76 o
   2   3   3     8850.97     9209.39    102.06 o
   3   3   3    24694.97    25405.13    259.42 o
   4   3   3       20.73       17.56      3.24 o
   5   3   3     9331.29     9415.46    101.10 o
   6   3   3       91.55      108.43      5.79 o
   7   3   3     6386.45     6182.53     70.21 o
   8   3   3     6137.83     6223.00     87.80 o
   9   3   3     1598.52     1599.25     33.30 o
  10   3   3     5432.04     5254.96     79.96 o
  11   3   3      119.32      139.58     11.80 o
  12   3   3     1763.62     1743.38     56.96 o
  13   3   3      536.01      524.37     27.80 o
  14   3   3      477.36      536.30     61.61 o
  15   3   3     1050.71     1004.45     30.47 o
 -15   4   3        2.01        1.99      7.99 o
 -14   4   3        6.87       14.68      7.57 o
 -13   4   3       26.61       30.87      7.81 o
 -12   4   3      366.48      351.44     21.55 o
 -11   4   3        3.71        4.91      6.08 o
 -10   4   3      375.45      351.82     14.96 o
  -9   4   3       24.37       32.72      6.18 o
  -8   4   3      147.12      142.70      8.51 o
  -7   4   3       56.57       65.08      5.31 o
  -6   4   3       87.64      114.97      7.51 o
  -5   4   3      140.37      121.15      5.93 o
  -4   4   3      632.83      676.12     12.54 o
  -3   4   3      194.35      190.60      6.49 o
  -2   4   3      441.83      537.00     10.36 o
  -1   4   3      287.32      333.59      7.61 o
   0   4   3     2015.78     2341.90     30.76 o
   1   4   3      883.12      843.80     13.07 o
   2   4   3      100.95       97.97      4.48 o
   3   4   3      310.17      319.48     11.86 o
   4   4   3       15.80       24.80      3.68 o
   5   4   3       37.41       32.39      4.28 o
   6   4   3      158.04      167.81      7.21 o
   7   4   3      118.99      118.45      6.84 o
   8   4   3      235.60      225.17     14.78 o
   9   4   3      221.22      234.53     11.01 o
  10   4   3        2.35        1.86      5.72 o
  11   4   3       35.55       39.25      8.08 o
  12   4   3        2.51        6.19      6.63 o
  13   4   3        8.07        2.53      7.70 o
  14   4   3       13.30       18.91     10.52 o
  15   4   3        2.93       13.72     10.25 o
 -15   5   3      178.77      204.62     16.61 o
 -14   5   3     1141.22     1206.01     67.79 o
 -13   5   3       20.70       35.03      8.25 o
 -12   5   3     1283.75     1267.27     37.25 o
 -11   5   3      345.82      329.66     16.92 o
 -10   5   3     1411.81     1349.57     30.28 o
  -9   5   3     3546.50     3407.33     84.29 o
  -8   5   3      378.60      351.59     12.35 o
  -7   5   3     6706.52     6441.42     76.33 o
  -6   5   3      873.21      888.71     17.93 o
  -5   5   3     5142.03     4986.84     58.32 o
  -4   5   3     4811.80     4522.10     58.16 o
  -3   5   3     2650.63     2659.48     33.89 o
  -2   5   3     8335.49     8263.02     89.86 o
  -1   5   3      708.17      722.83     12.90 o
   0   5   3    18525.57    19054.64    197.40 o
   1   5   3     2426.50     2369.87     30.10 o
   2   5   3     4869.76     4990.98     61.90 o
   3   5   3     8987.23     9053.11     98.21 o
   4   5   3      761.67      705.20     13.78 o
   5   5   3    11469.64    11308.65    176.70 o
   6   5   3     2070.60     2080.30     29.62 o
   7   5   3     2224.31     2192.53     50.55 o
   8   5   3     1849.18     1885.16     32.28 o
   9   5   3      410.73      415.91     15.93 o
  10   5   3     1805.48     1848.47     44.34 o
  11   5   3       27.57       43.26      9.41 o
  12   5   3     1640.05     1592.56     42.39 o
  13   5   3      539.05      588.81     25.74 o
  14   5   3      347.85      354.10     32.68 o
 -14   6   3       54.37       76.18     14.17 o
 -13   6   3       26.45       30.74     10.12 o
 -12   6   3       61.13       67.14     14.57 o
 -11   6   3       33.06       41.05     10.18 o
 -10   6   3      103.75       96.95     12.03 o
  -9   6   3       23.43       35.72      7.68 o
  -8   6   3      506.55      487.19     21.22 o
  -7   6   3       18.05       24.04      5.52 o
  -6   6   3      386.27      389.14     12.84 o
  -5   6   3        0.74        0.32      4.42 o
  -4   6   3       34.31       18.59      4.90 o
  -3   6   3       21.30       34.13      7.41 o
  -2   6   3       45.67       42.13      5.47 o
  -1   6   3      209.54      234.70      9.31 o
   0   6   3      327.67      311.13     16.05 o
   1   6   3       71.82       74.55      8.79 o
   2   6   3       77.41       90.59      5.65 o
   3   6   3       50.21       62.24      6.48 o
   4   6   3       54.74       50.91      6.33 o
   5   6   3      111.76      123.69      8.36 o
   6   6   3      214.03      205.26     14.71 o
   7   6   3       53.06       65.53      8.44 o
   8   6   3        2.57        3.51      6.23 o
   9   6   3       95.97      116.35     10.38 o
  10   6   3        1.88      -10.66     11.16 o
  11   6   3      135.20      165.53     15.08 o
  12   6   3       47.18       61.27     11.37 o
  13   6   3        5.79       14.33      8.97 o
 -13   7   3        5.46        9.18     10.51 o
 -12   7   3     1086.23     1081.90     54.30 o
 -11   7   3      850.38      828.80     29.61 o
 -10   7   3     1034.91     1043.46     32.19 o
  -9   7   3     2221.09     2100.69     50.78 o
  -8   7   3      106.01      117.56     10.75 o
  -7   7   3     3127.32     2982.48     51.52 o
  -6   7   3      278.39      257.79     11.29 o
  -5   7   3     3297.83     3392.33     55.49 o
  -4   7   3     3748.66     3671.27     52.22 o
  -3   7   3     1491.43     1430.54     26.14 o
  -2   7   3     6716.45     6668.11     85.04 o
  -1   7   3      347.85      326.41     14.03 o
   0   7   3     4141.39     4181.79     88.37 o
   1   7   3     1944.47     1884.29     51.38 o
   2   7   3     2497.63     2495.55     75.31 o
   3   7   3     2043.00     2072.59     39.19 o
   4   7   3      182.25      191.02     14.75 o
   5   7   3     1598.80     1563.71     33.11 o
   6   7   3      429.93      451.26     16.82 o
   7   7   3     1989.79     1967.32     46.65 o
   8   7   3     1480.62     1406.83     52.50 o
   9   7   3      191.76      232.98     20.72 o
  10   7   3     1559.89     1572.97    118.16 o
  11   7   3        0.97       11.05     10.32 o
  12   7   3      742.39      810.59     38.84 o
 -11   8   3        9.31       17.38     11.79 o
 -10   8   3        0.70       -5.06      7.30 o
  -9   8   3       33.38       28.65      8.45 o
  -8   8   3       64.11       68.07      9.86 o
  -7   8   3       23.23       21.26      9.43 o
  -6   8   3      415.72      395.73     16.52 o
  -5   8   3        2.04        1.41      5.35 o
  -4   8   3       12.24        7.10      5.63 o
  -3   8   3       19.29       18.97      6.63 o
  -2   8   3       92.77       75.43      9.35 o
  -1   8   3       89.75       96.39      9.40 o
   0   8   3        2.26        5.51      6.00 o
   1   8   3     2192.08     2189.32     41.80 o
   2   8   3      454.14      412.88     16.69 o
   3   8   3       58.14       40.85      8.07 o
   4   8   3      361.98      370.08     30.70 o
   5   8   3      141.37      145.92     11.89 o
   6   8   3       60.60       40.72      8.75 o
   7   8   3       43.05       45.35     10.43 o
   8   8   3        9.81       18.86     14.31 o
   9   8   3      166.97      188.69     17.27 o
  10   8   3       42.92       64.39     31.05 o
  11   8   3       32.46       27.34     22.02 o
 -10   9   3      448.54      482.42     31.16 o
  -9   9   3      936.91      939.39     40.29 o
  -8   9   3      216.57      228.50     22.67 o
  -7   9   3     1520.09     1472.52     74.98 o
  -6   9   3       68.40       80.81     15.54 o
  -5   9   3     2227.74     2209.67     52.82 o
  -4   9   3     1064.81     1049.82     27.49 o
  -3   9   3      694.42      673.41     21.54 o
  -2   9   3     2105.71     2114.29     51.27 o
  -1   9   3       42.57       55.40      8.93 o
   0   9   3     3778.86     4027.79     79.34 o
   1   9   3      813.45      838.22     31.22 o
   2   9   3     1374.23     1264.01     37.44 o
   3   9   3     1247.11     1379.90     38.36 o
   4   9   3      211.44      221.44     20.64 o
   5   9   3     2590.68     2718.25     76.43 o
   6   9   3      228.86      274.83     20.29 o
   7   9   3      721.82      720.07     35.41 o
   8   9   3      711.37      811.03     38.08 o
   9   9   3       88.97       98.87     17.77 o
  -7  10   3       15.11       21.88     20.65 o
  -6  10   3        2.24        4.39     19.14 o
  -5  10   3      121.92      111.21     19.18 o
  -4  10   3        9.15        3.45     12.56 o
  -3  10   3      167.67      153.99     21.42 o
  -2  10   3        0.03      -11.51      8.77 o
  -1  10   3       57.89       43.40     14.52 o
   0  10   3        5.26       -4.49      8.07 o
   1  10   3       41.65       48.21     14.38 o
   2  10   3       96.71       94.96     13.90 o
   3  10   3       15.29        8.16      8.14 o
   4  10   3        0.88        1.42      7.75 o
   5  10   3        1.49        2.04      8.44 o
   6  10   3       51.62       51.59     17.49 o
   7  10   3        8.34        4.73     13.53 o
  -3  11   3      243.90      256.33     26.99 o
  -2  11   3     1073.98     1182.10     50.41 o
  -1  11   3       64.54       34.07     14.78 o
   0  11   3      750.34      845.30     68.97 o
   1  11   3      283.83      323.15     28.90 o
   2  11   3      398.36      388.82     30.69 o
   3  11   3      441.64      542.96     34.68 o
 -16   0   4       44.64       65.41     29.07 o
 -15   0   4     3090.26     2958.49     81.14 o
 -14   0   4      267.34      235.53     22.05 o
 -13   0   4     1825.48     1746.07    140.29 o
 -12   0   4      733.88      674.24     31.01 o
 -11   0   4     1428.16     1405.07     43.41 o
 -10   0   4     3954.61     3847.07     90.17 o
  -9   0   4       27.92       48.57     13.28 o
  -8   0   4     6170.58     5973.24    119.43 o
  -7   0   4     5704.96     5692.31     89.22 o
  -6   0   4    21223.01    22898.66    332.06 o
  -5   0   4    10623.67    11052.72    163.52 o
  -4   0   4        0.74        3.82      5.55 o
  -3   0   4    36367.33    37762.13    541.35 o
  -2   0   4     1409.36     1400.21     24.53 o
  -1   0   4     6446.13     6701.72     99.04 o
   0   0   4      118.22      180.95      5.90 o
   1   0   4     2124.42     1940.23     32.15 o
   2   0   4    69454.84    68684.70    992.95 o
   3   0   4    19687.13    21136.09    305.54 o
   4   0   4    32552.56    34269.34    598.80 o
   5   0   4     7321.29     7523.31    115.00 o
   6   0   4     7731.17     7925.51    121.71 o
   7   0   4    12816.46    13000.66    194.61 o
   8   0   4       94.85       90.03      7.78 o
   9   0   4    11393.96    10292.58    868.34 o
  10   0   4      821.63      776.62     30.90 o
  11   0   4     2980.31     2823.26     70.75 o
  12   0   4     2301.25     2189.54     61.21 o
  13   0   4       84.71       90.70     15.95 o
  14   0   4     1088.68     1036.05     45.05 o
  15   0   4       42.57       36.53     13.92 o
  16   0   4      373.49      423.00     36.99 o
 -16   1   4       71.51       63.49     11.57 o
 -15   1   4        0.00        1.47      6.27 o
 -14   1   4       31.27       40.53      8.21 o
 -13   1   4      371.48      338.80     16.71 o
 -12   1   4       40.24       35.56      6.74 o
 -11   1   4       64.48       77.87      8.75 o
 -10   1   4       52.64       45.73      7.91 o
  -9   1   4        0.06        2.10      6.04 o
  -8   1   4       98.99      129.30      8.33 o
  -7   1   4     1506.24     1706.59     25.03 o
  -6   1   4      183.76      250.28      6.90 o
  -5   1   4      380.06      410.47      9.51 o
  -4   1   4      876.55      952.71     15.15 o
  -3   1   4      474.33      394.70      7.66 o
  -2   1   4     2251.69     2546.11     29.02 o
  -1   1   4    10740.33    11618.44    131.25 o
   0   1   4      582.40      553.20      8.76 o
   1   1   4     1056.45     1082.89     13.95 o
   2   1   4     2825.43     2905.63     36.57 o
   3   1   4    16832.78    18293.48    187.67 o
   4   1   4       48.59       47.19      3.57 o
   5   1   4      335.00      391.66      8.77 o
   6   1   4       53.53       57.68      6.13 o
   7   1   4      313.41      308.04     13.68 o
   8   1   4      184.64      188.92      8.83 o
   9   1   4      250.03      218.48     11.73 o
  10   1   4      148.86      130.92     10.66 o
  11   1   4      284.23      256.96     14.26 o
  12   1   4       24.12       19.79      7.60 o
  13   1   4       48.19       59.04      9.85 o
  14   1   4       56.68       64.23     10.74 o
  15   1   4       18.79       10.16      9.40 o
  16   1   4        1.05        3.31      8.88 o
 -16   2   4       70.58      103.22     12.72 o
 -15   2   4     1279.74     1293.63     33.94 o
 -14   2   4      631.87      639.27     22.47 o
 -13   2   4     2293.91     2207.50     44.49 o
 -12   2   4     2586.20     2444.98     46.09 o
 -11   2   4     1429.00     1426.72     31.42 o
 -10   2   4     6502.55     6399.40     93.13 o
  -9   2   4       64.58       62.61      7.26 o
  -8   2   4     6417.84     6279.43     78.37 o
  -7   2   4     1755.17     1722.67     26.40 o
  -6   2   4     5587.53     5514.57     61.53 o
  -5   2   4    14882.56    15375.80    175.33 o
  -4   2   4       29.49       44.15      3.68 o
  -3   2   4     9930.97     9876.49    103.42 o
  -2   2   4     7383.84     7672.55     80.83 o
  -1   2   4    17611.11    18164.22    228.01 o
   0   2   4     6865.53     6829.69     89.64 o
   1   2   4     6584.05     6630.22     77.08 o
   2   2   4    17963.41    18542.42    189.95 o
   3   2   4     1013.70     1030.75     14.79 o
   4   2   4     9282.40     9316.12     99.03 o
   5   2   4     4388.34     4270.73     49.20 o
   6   2   4     3722.97     3539.47     42.47 o
   7   2   4     8472.29     8532.00     93.55 o
   8   2   4     1487.03     1506.34     28.68 o
   9   2   4     8582.09     8588.37    167.21 o
  10   2   4     1061.97     1082.32     26.18 o
  11   2   4     1647.28     1588.06     45.29 o
  12   2   4     2374.37     2325.54     55.91 o
  13   2   4      217.48      248.45     20.00 o
  14   2   4     1146.99     1095.34     30.26 o
  15   2   4        5.35        5.38      8.39 o
 -16   3   4        0.10       -0.27     11.90 o
 -15   3   4       60.28       59.13     10.36 o
 -14   3   4       23.82       36.22      8.19 o
 -13   3   4      104.02      111.75     11.38 o
 -12   3   4        3.69       -0.36      5.33 o
 -11   3   4       22.64       24.53      6.74 o
 -10   3   4       85.67       66.64      8.30 o
  -9   3   4       12.10        6.96      4.67 o
  -8   3   4      314.14      272.05     13.50 o
  -7   3   4        9.37       13.35      3.62 o
  -6   3   4      243.40      271.30      8.01 o
  -5   3   4      165.03      185.86      6.48 o
  -4   3   4     1519.03     1726.58     22.95 o
  -3   3   4     1019.69     1092.83     16.93 o
  -2   3   4       69.16       88.48      3.84 o
  -1   3   4     2872.27     3164.78     47.51 o
   0   3   4      450.60      484.79      9.50 o
   1   3   4       88.15      107.53      3.52 o
   2   3   4      146.04      143.90      5.95 o
   3   3   4      255.01      260.74      6.86 o
   4   3   4       49.51       56.17      4.04 o
   5   3   4      538.04      534.37     11.98 o
   6   3   4      192.89      189.73      7.29 o
   7   3   4        2.36       24.68     16.89 o
   8   3   4       89.72       91.57      7.50 o
   9   3   4       44.84       38.22      6.24 o
  10   3   4        5.69        8.37      6.59 o
  11   3   4       69.20       68.08      9.54 o
  12   3   4      151.32      133.31     12.33 o
  13   3   4      108.60      109.33     11.85 o
  14   3   4       40.00       40.58      9.64 o
  15   3   4        8.43       19.13     16.98 o
 -15   4   4     1129.59     1197.51     35.06 o
 -14   4   4      137.84      135.74     12.90 o
 -13   4   4     1214.13     1185.38     30.86 o
 -12   4   4     1994.98     1923.70     39.97 o
 -11   4   4      246.80      237.38     13.70 o
 -10   4   4     2556.19     2435.94     44.19 o
  -9   4   4      136.89      132.79      9.12 o
  -8   4   4     8959.33     8902.38    108.73 o
  -7   4   4     2091.54     1971.10     51.70 o
  -6   4   4     3865.91     3736.00     45.31 o
  -5   4   4    12635.52    12661.93    134.15 o
  -4   4   4      128.93      144.53      6.01 o
  -3   4   4    15027.87    15073.79    157.34 o
  -2   4   4        3.01       10.02      2.68 o
  -1   4   4     6553.32     6326.24     68.92 o
   0   4   4     5254.51     5127.77     56.69 o
   1   4   4     2644.06     2548.08     34.33 o
   2   4   4    12385.18    12577.34    131.82 o
   3   4   4     1621.94     1715.98     23.06 o
   4   4   4     7562.58     7522.28     82.45 o
   5   4   4     6277.26     6460.01     72.62 o
   6   4   4     2887.04     2798.15     36.36 o
   7   4   4     5741.74     5653.37     66.01 o
   8   4   4        5.30        7.14      4.93 o
   9   4   4     2916.03     2900.43     69.72 o
  10   4   4      366.29      351.14     16.10 o
  11   4   4     1645.46     1623.16     41.35 o
  12   4   4     1072.15     1044.40     40.19 o
  13   4   4      110.47      117.85     17.58 o
  14   4   4     1401.32     1335.60     40.65 o
  15   4   4        0.61        2.98     10.60 o
 -14   5   4       61.38       31.51     11.27 o
 -13   5   4       30.53       33.74     10.13 o
 -12   5   4       24.56       28.00      7.36 o
 -11   5   4       34.54       32.18      7.07 o
 -10   5   4      163.19      181.71     12.15 o
  -9   5   4       10.98       15.08      5.63 o
  -8   5   4       35.31       37.00      6.19 o
  -7   5   4      367.82      374.09     12.06 o
  -6   5   4       67.65       74.80      6.01 o
  -5   5   4      127.18      129.43      6.74 o
  -4   5   4       98.07      103.27      6.01 o
  -3   5   4      421.06      445.69     13.94 o
  -2   5   4       79.66       76.41      4.91 o
  -1   5   4       18.08        9.64      3.10 o
   0   5   4     1386.07     1333.68     19.11 o
   1   5   4      428.46      443.11     12.08 o
   2   5   4      406.65      422.46      9.54 o
   3   5   4      233.76      214.19      7.53 o
   4   5   4        0.31        0.00      3.42 o
   5   5   4        7.35        0.62      4.29 o
   6   5   4      671.03      654.39     16.10 o
   7   5   4       71.46       88.47      7.55 o
   8   5   4      756.20      697.60     20.53 o
   9   5   4       45.52       67.02     11.40 o
  10   5   4       63.43       68.83     10.81 o
  11   5   4        9.12       -6.25     16.16 o
  12   5   4        3.94       12.25      8.34 o
  13   5   4       49.49       68.68     17.23 o
  14   5   4        9.60        1.86      9.71 o
 -14   6   4       63.62       48.25     13.39 o
 -13   6   4     1301.62     1354.88     41.29 o
 -12   6   4     1746.34     1856.83     47.79 o
 -11   6   4      740.81      664.78     25.96 o
 -10   6   4     3059.13     3000.26    108.14 o
  -9   6   4      482.54      482.99     17.56 o
  -8   6   4     2359.44     2371.11     43.53 o
  -7   6   4     1386.56     1271.56     28.02 o
  -6   6   4     1155.51     1128.71     22.62 o
  -5   6   4     4928.84     4975.08     96.28 o
  -4   6   4      315.36      302.17     11.10 o
  -3   6   4     6479.45     6381.36     80.89 o
  -2   6   4     1146.13     1094.75     22.82 o
  -1   6   4     7854.25     7843.39    104.43 o
   0   6   4     8197.13     8514.22    117.38 o
   1   6   4      608.68      573.34     19.57 o
   2   6   4     7898.71     7713.75    107.84 o
   3   6   4      166.75      171.61     10.59 o
   4   6   4     6079.49     5897.54    142.22 o
   5   6   4     3946.03     3739.09     60.11 o
   6   6   4      447.30      430.68     16.24 o
   7   6   4     4530.84     4621.93     63.69 o
   8   6   4      297.66      299.40     14.82 o
   9   6   4     3070.80     3151.09     55.45 o
  10   6   4      225.50      231.63     17.01 o
  11   6   4     1033.36      984.33     33.89 o
  12   6   4      832.31      825.67     68.51 o
  13   6   4      111.00      103.53     24.97 o
 -13   7   4        2.71       17.98     10.53 o
 -12   7   4       13.55        4.06      9.50 o
 -11   7   4        7.08        6.12      8.63 o
 -10   7   4       99.72       84.01     11.89 o
  -9   7   4      116.80      113.83     10.93 o
  -8   7   4       82.60       75.26     10.18 o
  -7   7   4      156.35      150.01     11.21 o
  -6   7   4       47.95       52.60      7.09 o
  -5   7   4       88.78       78.38      7.57 o
  -4   7   4        5.05        3.88      5.41 o
  -3   7   4        1.65        3.25      4.91 o
  -2   7   4        8.43       16.64      6.10 o
  -1   7   4        1.20        4.19      6.18 o
   0   7   4        5.32        9.14      5.61 o
   1   7   4      499.47      479.28     24.00 o
   2   7   4        0.42       -6.02      5.01 o
   3   7   4     1191.13     1226.10     28.22 o
   4   7   4       31.65       41.40      8.61 o
   5   7   4       27.82       31.91      7.30 o
   6   7   4      202.06      190.93     12.64 o
   7   7   4       48.28       39.76      9.65 o
   8   7   4       76.98       57.80     10.95 o
   9   7   4        3.82        0.83      7.96 o
  10   7   4       47.61       46.31     12.63 o
  11   7   4       83.54       97.73     18.75 o
  12   7   4       24.08       34.96     32.63 o
 -11   8   4       92.39      110.80     19.15 o
 -10   8   4      923.67      913.49     31.89 o
  -9   8   4        0.26        1.68      9.28 o
  -8   8   4     1753.35     1707.92     43.45 o
  -7   8   4     1005.82      970.65     30.72 o
  -6   8   4     1199.85     1191.17     33.74 o
  -5   8   4     2650.04     2540.35     46.69 o
  -4   8   4       44.90       41.61      7.48 o
  -3   8   4     2617.46     2477.45     45.61 o
  -2   8   4      229.35      196.11     12.30 o
  -1   8   4     1884.60     1939.59     38.58 o
   0   8   4     2712.26     2753.81     65.92 o
   1   8   4       43.95       45.90      8.34 o
   2   8   4     2599.67     2630.96     54.34 o
   3   8   4      164.57      180.86     12.69 o
   4   8   4     1991.04     1998.98     46.25 o
   5   8   4     1415.63     1436.11     46.47 o
   6   8   4     1514.95     1446.34     41.20 o
   7   8   4     1676.36     1742.13     45.75 o
   8   8   4       15.96        1.75      8.60 o
   9   8   4     1432.72     1624.21     45.37 o
  10   8   4       95.91       98.39     17.49 o
  11   8   4      554.57      704.18     40.80 o
  -9   9   4        3.30      -15.37     12.95 o
  -8   9   4        0.75       -3.51     11.73 o
  -7   9   4      120.86      128.24     16.71 o
  -6   9   4       75.11       75.12      9.82 o
  -5   9   4        2.83        6.11      6.71 o
  -4   9   4      257.34      197.32     15.22 o
  -3   9   4        0.66       -4.52      6.64 o
  -2   9   4      176.28      164.20     13.28 o
  -1   9   4       25.95       25.51      7.23 o
   0   9   4      263.45      235.45     14.34 o
   1   9   4       30.49       12.25      7.32 o
   2   9   4       30.04       28.33      8.05 o
   3   9   4       21.74       15.93      7.77 o
   4   9   4      256.31      276.71     16.19 o
   5   9   4        1.63        4.72      7.26 o
   6   9   4       45.85       36.49      9.27 o
   7   9   4       14.63        0.74      9.64 o
   8   9   4       36.07       43.79     15.98 o
   9   9   4       10.69       11.77     12.09 o
  -7  10   4      186.39      174.79     33.75 o
  -6  10   4      328.87      327.63     40.30 o
  -5  10   4      851.52      897.03     57.10 o
  -4  10   4       61.55       53.38     15.57 o
  -3  10   4     1383.92     1432.92     54.37 o
  -2  10   4      297.20      335.78     21.22 o
  -1  10   4      643.59      649.93     27.22 o
   0  10   4      969.21      986.28     44.23 o
   1  10   4      325.89      358.50     31.09 o
   2  10   4      886.18      967.74     33.63 o
   3  10   4        3.83       15.67      9.07 o
   4  10   4      998.38      957.12     50.19 o
   5  10   4      454.18      487.81     24.88 o
   6  10   4      367.46      391.26     30.06 o
  -2  11   4      131.69      169.14     28.53 o
  -1  11   4       50.11       36.97     15.67 o
   0  11   4       18.81       -2.01     12.92 o
   1  11   4        7.74       -2.22     12.17 o
   2  11   4        0.23       -5.98     12.48 o
 -16   1   5      845.90      863.36     28.55 o
 -15   1   5      721.56      719.24     24.52 o
 -14   1   5      782.94      782.36     24.49 o
 -13   1   5     1638.73     1569.58     35.45 o
 -12   1   5        0.18        5.28      5.54 o
 -11   1   5     2540.35     2525.75     60.24 o
 -10   1   5     1672.07     1632.62     35.47 o
  -9   1   5     2315.84     2264.33     39.90 o
  -8   1   5     5565.68     5428.29     76.19 o
  -7   1   5     1481.98     1419.04     21.76 o
  -6   1   5    24816.24    26384.23    270.08 o
  -5   1   5      956.37      983.27     14.83 o
  -4   1   5    17980.20    18918.98    194.27 o
  -3   1   5    13473.29    14034.89    144.85 o
  -2   1   5    13320.84    13842.29    142.47 o
  -1   1   5    12695.06    13170.34    148.12 o
   0   1   5      416.41      392.13      7.07 o
   1   1   5    17959.18    18036.93    201.76 o
   2   1   5     2659.09     2538.13     29.83 o
   3   1   5    33685.39    35168.83    356.87 o
   4   1   5    23031.31    23766.17    243.58 o
   5   1   5     2863.06     2773.94     34.19 o
   6   1   5     4498.65     4511.24     57.16 o
   7   1   5      217.99      220.18      7.90 o
   8   1   5     6606.02     6613.18     81.88 o
   9   1   5     2539.45     2405.76     42.69 o
  10   1   5      677.11      633.45     19.68 o
  11   1   5     3571.67     3542.21     59.91 o
  12   1   5      406.73      349.80     16.80 o
  13   1   5     1428.75     1394.53     33.77 o
  14   1   5      187.96      162.07     20.97 o
  15   1   5      472.73      480.01     22.18 o
 -16   2   5        1.03       -0.23      7.94 o
 -15   2   5        5.44        1.18      6.63 o
 -14   2   5        0.01        5.85      6.41 o
 -13   2   5       80.86       85.22     10.03 o
 -12   2   5      413.56      376.60     16.54 o
 -11   2   5      123.96      107.24     10.03 o
 -10   2   5       17.07       11.21      5.39 o
  -9   2   5      275.14      248.74     11.90 o
  -8   2   5      464.33      423.75     18.27 o
  -7   2   5       42.62       65.12     11.26 o
  -6   2   5      382.40      397.07      9.16 o
  -5   2   5      597.50      616.31     12.60 o
  -4   2   5     1975.41     2149.42     26.71 o
  -3   2   5      375.78      338.82      7.21 o
  -2   2   5     1351.40     1490.14     18.91 o
  -1   2   5     1942.60     1911.78     25.99 o
   0   2   5      114.73      140.20      4.97 o
   1   2   5       71.50       70.81      4.35 o
   2   2   5       71.79       94.37      3.87 o
   3   2   5       32.23       31.09      3.03 o
   4   2   5      608.49      688.68     13.22 o
   5   2   5     3453.49     3422.44     41.01 o
   6   2   5        4.29        3.59      3.14 o
   7   2   5      613.35      618.80     13.03 o
   8   2   5      116.04      112.56     13.55 o
   9   2   5      307.34      287.51     14.02 o
  10   2   5       30.21       46.75     11.62 o
  11   2   5       97.19      109.95     10.92 o
  12   2   5       26.79       22.47      7.94 o
  13   2   5        0.51       -7.61      6.84 o
  14   2   5       32.23       28.98      9.06 o
  15   2   5        2.95        1.86      8.40 o
 -16   3   5      861.39      861.09     28.82 o
 -15   3   5      142.77      172.15     14.48 o
 -14   3   5      735.69      733.25     24.13 o
 -13   3   5     2635.37     2647.46     50.73 o
 -12   3   5      157.09      162.62     12.31 o
 -11   3   5     4012.98     3912.09     72.65 o
 -10   3   5      754.88      719.02     24.67 o
  -9   3   5     2897.89     2830.22     41.84 o
  -8   3   5     6981.02     7109.33     88.51 o
  -7   3   5     3208.37     3205.95     39.86 o
  -6   3   5    10719.36    10916.43    116.71 o
  -5   3   5     1978.31     2113.54     27.56 o
  -4   3   5     9043.11     8904.22     95.29 o
  -3   3   5     7862.66     8025.78     85.88 o
  -2   3   5     2817.76     2855.60     33.35 o
  -1   3   5    15781.69    16177.30    184.29 o
   0   3   5      168.11      153.96     12.52 o
   1   3   5    27100.00    27824.49    310.57 o
   2   3   5     9402.92    10020.59    116.21 o
   3   3   5    14331.85    14658.60    152.65 o
   4   3   5     7224.37     7094.18     77.67 o
   5   3   5       48.95       43.00      4.29 o
   6   3   5    10037.75    10226.11    110.77 o
   7   3   5      157.68      173.97      7.69 o
   8   3   5     4104.13     4157.57     63.14 o
   9   3   5     2142.44     2098.31     34.51 o
  10   3   5     1457.46     1484.10     32.37 o
  11   3   5     2926.42     2936.05     52.57 o
  12   3   5       16.38       26.99      8.27 o
  13   3   5     1376.66     1447.01     40.61 o
  14   3   5      361.42      361.05     22.53 o
  15   3   5      349.60      393.88     29.37 o
 -15   4   5       25.21       30.28      9.74 o
 -14   4   5       36.64       50.82      9.16 o
 -13   4   5        4.28       13.15      7.12 o
 -12   4   5       47.47       61.80     10.67 o
 -11   4   5      157.62      161.23     17.27 o
 -10   4   5      251.16      243.33     14.52 o
  -9   4   5      445.14      442.62     13.87 o
  -8   4   5      179.89      161.04      8.87 o
  -7   4   5      306.03      328.50      9.90 o
  -6   4   5        0.32        3.85      3.41 o
  -5   4   5      431.58      449.19     12.58 o
  -4   4   5      120.88      123.31      5.66 o
  -3   4   5       63.61       62.07      4.17 o
  -2   4   5     1064.44     1132.34     16.37 o
  -1   4   5      470.06      531.66     11.55 o
   0   4   5      803.52      794.22     20.35 o
   1   4   5      372.49      419.16      8.28 o
   2   4   5      113.09      119.49      4.83 o
   3   4   5        0.35        2.46      2.55 o
   4   4   5      623.06      643.76     12.43 o
   5   4   5      223.64      195.74      7.60 o
   6   4   5      169.90      169.63      7.45 o
   7   4   5      230.29      232.29      9.60 o
   8   4   5      274.13      261.02     13.82 o
   9   4   5        4.65       17.22      6.50 o
  10   4   5       15.64        0.27      7.68 o
  11   4   5       39.52       44.87     10.65 o
  12   4   5        2.11       22.32      9.53 o
  13   4   5       61.68       56.78     12.02 o
  14   4   5        5.71        9.61     13.10 o
 -14   5   5      285.71      303.53     28.48 o
 -13   5   5     1436.96     1347.89     40.45 o
 -12   5   5       26.85       16.69      9.50 o
 -11   5   5     2254.23     2305.95     53.00 o
 -10   5   5      726.46      641.39     24.12 o
  -9   5   5     1677.75     1643.75     33.81 o
  -8   5   5     1816.79     1775.77     34.86 o
  -7   5   5      501.18      453.14     14.14 o
  -6   5   5     6222.77     6207.10    122.96 o
  -5   5   5       91.69      100.05      7.22 o
  -4   5   5     6954.76     6801.22     84.76 o
  -3   5   5     6259.34     6274.42     78.55 o
  -2   5   5     1967.45     1719.92     27.19 o
  -1   5   5    12346.27    12568.03    147.31 o
   0   5   5      289.36      264.41     10.24 o
   1   5   5    12677.07    12610.27    182.94 o
   2   5   5     1673.97     1679.70     26.39 o
   3   5   5     5724.99     5430.92     68.86 o
   4   5   5     7069.41     6740.71    252.42 o
   5   5   5      278.68      284.73     17.39 o
   6   5   5     5216.33     5330.74     69.83 o
   7   5   5      169.89      186.63      9.88 o
   8   5   5     2807.82     2788.52     56.96 o
   9   5   5     1114.16     1157.91     28.29 o
  10   5   5      410.90      421.58     26.08 o
  11   5   5     1869.74     1916.55     77.25 o
  12   5   5        1.55       -3.40      8.51 o
  13   5   5      995.34      983.60     34.49 o
  14   5   5      255.29      289.48     22.04 o
 -14   6   5        1.91       17.68     10.71 o
 -13   6   5       57.69       59.85     12.60 o
 -12   6   5       47.74       26.75      9.23 o
 -11   6   5      101.37      131.15     20.02 o
 -10   6   5        0.21        7.90      8.06 o
  -9   6   5      416.53      400.80     16.45 o
  -8   6   5      140.15      150.26     11.34 o
  -7   6   5      243.81      233.51     12.44 o
  -6   6   5       29.31       32.96      5.96 o
  -5   6   5      121.92      117.98      8.26 o
  -4   6   5       32.94       41.07      6.46 o
  -3   6   5       33.15       27.78      6.07 o
  -2   6   5      272.30      268.18     14.60 o
  -1   6   5        0.08        6.00      5.10 o
   0   6   5       45.49       49.49      7.12 o
   1   6   5       51.45       41.44      6.83 o
   2   6   5      505.30      490.05     27.47 o
   3   6   5      365.48      329.86     13.51 o
   4   6   5      161.67      144.59     10.33 o
   5   6   5      178.37      185.85     17.55 o
   6   6   5       41.89       45.61      7.91 o
   7   6   5      373.54      365.11     15.55 o
   8   6   5      134.44      140.85     13.90 o
   9   6   5       25.11       38.09      9.86 o
  10   6   5      204.05      158.41     19.16 o
  11   6   5        3.58       -0.02      8.82 o
  12   6   5      105.32      118.37     21.52 o
  13   6   5        1.64       21.10     13.17 o
 -12   7   5        2.49        0.23      8.91 o
 -11   7   5     1129.03     1086.92     38.10 o
 -10   7   5      650.93      704.12     26.46 o
  -9   7   5      998.92      965.56     26.40 o
  -8   7   5     2548.36     2444.36     58.17 o
  -7   7   5       51.51       68.21     10.83 o
  -6   7   5     4420.63     4196.85     76.22 o
  -5   7   5      381.48      363.78     18.11 o
  -4   7   5     3362.26     3319.44     55.26 o
  -3   7   5     2527.02     2431.56     43.84 o
  -2   7   5      773.79      714.22     20.43 o
  -1   7   5     5616.23     5358.17     80.59 o
   0   7   5      316.94      310.56     14.02 o
   1   7   5     6076.67     5962.30    123.87 o
   2   7   5     1177.90     1208.08     27.85 o
   3   7   5      214.39      190.20     12.04 o
   4   7   5     1674.11     1696.99     35.19 o
   5   7   5      990.05      936.48     24.97 o
   6   7   5     2242.13     2188.66     42.87 o
   7   7   5        6.74       17.78      9.00 o
   8   7   5      918.26      959.42     31.94 o
   9   7   5      497.57      459.56     25.35 o
  10   7   5      436.01      481.84     44.98 o
  11   7   5      752.17      810.74     39.35 o
  12   7   5        5.59       39.06     15.28 o
 -11   8   5        0.34       -0.27     12.92 o
 -10   8   5        0.15      -15.04     10.03 o
  -9   8   5        4.41       -2.36      9.39 o
  -8   8   5       87.83       85.78     13.16 o
  -7   8   5       18.57        9.19      9.31 o
  -6   8   5      275.78      250.72     18.11 o
  -5   8   5      324.48      278.11     14.67 o
  -4   8   5       17.39       16.98      9.19 o
  -3   8   5      188.59      153.57     11.70 o
  -2   8   5       15.51        7.38      5.59 o
  -1   8   5        4.00        1.40      5.41 o
   0   8   5       58.74       66.11      8.71 o
   1   8   5      168.45      169.35     12.41 o
   2   8   5      888.83      875.41     36.90 o
   3   8   5      316.11      315.51     15.80 o
   4   8   5       26.81       31.84     11.10 o
   5   8   5      183.07      217.85     14.46 o
   6   8   5        1.21       -2.59      6.22 o
   7   8   5       53.03       30.50     10.55 o
   8   8   5       82.64      116.90     14.59 o
   9   8   5       11.25        6.08     15.85 o
  10   8   5       66.74      138.09     31.16 o
  -9   9   5      470.99      492.97     42.91 o
  -8   9   5      756.77      769.01     36.92 o
  -7   9   5      101.34      112.27     16.66 o
  -6   9   5     2271.17     2342.44     59.11 o
  -5   9   5       64.14       68.33      9.85 o
  -4   9   5     2557.92     2450.40     47.62 o
  -3   9   5      778.52      819.73     24.47 o
  -2   9   5      661.55      618.77     21.05 o
  -1   9   5     1602.07     1606.18     35.86 o
   0   9   5       20.71       17.13      7.42 o
   1   9   5     2601.16     2592.40     52.20 o
   2   9   5      554.41      541.90     29.12 o
   3   9   5     2115.09     2159.23     85.59 o
   4   9   5     1425.47     1454.02     34.99 o
   5   9   5      312.63      316.73     23.73 o
   6   9   5     2167.06     2276.89     47.54 o
   7   9   5      109.11      120.73     14.99 o
   8   9   5      789.19      884.78     46.79 o
   9   9   5      583.40      716.04     31.27 o
  -7  10   5       31.77       29.36     23.17 o
  -6  10   5        0.24      -12.88     16.26 o
  -5  10   5       40.91       29.21     11.84 o
  -4  10   5       39.41       39.45     11.97 o
  -3  10   5        8.52       -2.98      9.70 o
  -2  10   5       64.91       74.86     13.23 o
  -1  10   5        6.01       -8.07      8.46 o
   0  10   5        9.03        5.69      9.03 o
   1  10   5        5.73        2.52      8.72 o
   2  10   5       27.21       35.51     10.90 o
   3  10   5       90.54       75.87     12.22 o
   4  10   5        6.16       -9.85      8.58 o
   5  10   5       10.15       20.37     15.62 o
   6  10   5        0.07       -3.18     12.31 o
  -1  11   5      888.81      958.07     45.23 o
   0  11   5        2.52      -11.30     13.06 o
 -16   0   6      725.18      796.21     39.37 o
 -15   0   6       26.53       46.14     12.11 o
 -14   0   6     3389.51     3322.57    155.58 o
 -13   0   6      235.95      245.65     21.02 o
 -12   0   6     2870.79     2770.65     71.70 o
 -11   0   6      137.64      123.73     16.26 o
 -10   0   6     1182.75     1216.21     38.45 o
  -9   0   6     8070.38     8274.64    162.45 o
  -8   0   6        0.04       -4.26      4.79 o
  -7   0   6     8921.92     8795.18    134.61 o
  -6   0   6      552.48      526.70     15.05 o
  -5   0   6    39845.74    42848.47    614.13 o
  -4   0   6    19241.86    19432.93    282.35 o
  -3   0   6     4577.19     4503.78     70.53 o
  -2   0   6     6635.98     6401.16     97.00 o
  -1   0   6     6518.14     6550.68     98.71 o
   0   0   6     8447.11     8354.94    124.16 o
   1   0   6     3812.65     3802.84     60.13 o
   2   0   6    15786.75    16530.75    240.98 o
   3   0   6    31605.69    32648.11    469.69 o
   4   0   6     2858.29     2840.54     48.94 o
   5   0   6    32806.44    33414.68    482.66 o
   6   0   6    11076.31    11401.95    172.50 o
   7   0   6     3940.39     4023.71     68.77 o
   8   0   6     8532.70     8551.93    163.80 o
   9   0   6      560.83      515.25     57.17 o
  10   0   6     3449.11     3300.43     78.54 o
  11   0   6     3155.18     2965.15     74.62 o
  12   0   6      992.56      960.04     37.84 o
  13   0   6     1202.56     1052.60     41.01 o
  14   0   6      183.96      232.54     23.53 o
  15   0   6      667.61      674.52     46.99 o
 -16   1   6        1.36       13.15      9.00 o
 -15   1   6       11.33       23.04      7.98 o
 -14   1   6        1.77        4.41      7.69 o
 -13   1   6      147.78      138.39     11.87 o
 -12   1   6       11.56       12.53      5.94 o
 -11   1   6      161.43      147.20     13.58 o
 -10   1   6      291.59      300.84     13.53 o
  -9   1   6       32.57       25.78      5.66 o
  -8   1   6      554.79      587.94     14.03 o
  -7   1   6        1.55        5.74      5.10 o
  -6   1   6      104.47      120.23      6.47 o
  -5   1   6      328.06      400.54      8.93 o
  -4   1   6     1092.48     1210.56     17.13 o
  -3   1   6      650.80      768.21     12.15 o
  -2   1   6     2431.06     2601.03     30.54 o
  -1   1   6     1689.25     1810.98     22.29 o
   0   1   6      495.15      508.22      8.69 o
   1   1   6      267.54      280.82      6.41 o
   2   1   6       24.26       47.57      6.02 o
   3   1   6        0.86        3.00      2.54 o
   4   1   6      418.99      438.29     12.63 o
   5   1   6       62.46       68.81      4.84 o
   6   1   6     1854.17     1869.61     26.09 o
   7   1   6       10.24       12.87      3.87 o
   8   1   6      205.83      176.30     10.10 o
   9   1   6      154.80      147.75     10.66 o
  10   1   6      318.79      268.17     13.89 o
  11   1   6       58.99       60.77      9.12 o
  12   1   6        2.57       -6.18      6.93 o
  13   1   6       34.75       22.90      8.86 o
  14   1   6       46.21       36.53      9.87 o
  15   1   6        0.13        9.63      9.17 o
 -16   2   6      466.21      521.73     23.32 o
 -15   2   6      234.55      209.79     15.56 o
 -14   2   6     1860.93     1844.64     44.67 o
 -13   2   6      281.96      247.67     15.06 o
 -12   2   6     2262.51     2344.46     45.34 o
 -11   2   6     3412.86     3389.92     57.26 o
 -10   2   6     2192.33     2149.27     40.09 o
  -9   2   6     7705.78     7682.04    107.81 o
  -8   2   6       19.96       17.76      4.70 o
  -7   2   6    12257.50    12642.04    134.30 o
  -6   2   6     3145.09     3206.85     38.97 o
  -5   2   6     2147.18     2004.61     26.08 o
  -4   2   6    19805.28    20724.02    213.19 o
  -3   2   6       15.86       25.41      6.45 o
  -2   2   6    18459.53    18599.60    208.38 o
  -1   2   6      668.48      641.23      9.99 o
   0   2   6     9410.85     9529.13    100.09 o
   1   2   6    13656.63    14038.58    159.39 o
   2   2   6     6734.68     6915.57     74.42 o
   3   2   6    14125.98    14701.60    153.03 o
   4   2   6      172.45      167.62      6.88 o
   5   2   6      653.83      516.39     11.22 o
   6   2   6     3311.67     3402.09     42.00 o
   7   2   6     1571.85     1543.33     23.57 o
   8   2   6     4577.41     4553.84     67.87 o
   9   2   6       31.06       36.50      7.41 o
  10   2   6     3938.50     3913.29     63.63 o
  11   2   6       45.47       43.70      8.84 o
  12   2   6     2340.85     2309.64     75.79 o
  13   2   6      949.57      969.53     28.21 o
  14   2   6      256.90      287.75     32.09 o
  15   2   6      600.58      632.86     28.44 o
 -15   3   6        1.38       13.77      8.05 o
 -14   3   6        2.82        9.30      7.17 o
 -13   3   6       75.06       74.46      9.51 o
 -12   3   6        6.10        8.46      8.27 o
 -11   3   6        1.08        5.89      5.84 o
 -10   3   6      294.98      279.69     13.71 o
  -9   3   6       12.04        7.78      4.59 o
  -8   3   6       60.71       61.49      6.43 o
  -7   3   6      200.15      172.15      7.19 o
  -6   3   6      143.43      135.19      6.41 o
  -5   3   6       73.33       97.06      5.21 o
  -4   3   6      322.49      337.17     11.81 o
  -3   3   6     4112.26     4523.48     55.38 o
  -2   3   6      248.08      256.20      7.77 o
  -1   3   6       95.07      106.86      5.04 o
   0   3   6     3120.23     3498.37     51.48 o
   1   3   6     2316.32     2394.00     44.21 o
   2   3   6      275.55      268.26      8.01 o
   3   3   6       62.49       64.11      3.80 o
   4   3   6        0.62       -0.65      2.76 o
   5   3   6       44.07       46.10      4.59 o
   6   3   6     1121.66     1086.03     42.74 o
   7   3   6      978.00      954.85     17.69 o
   8   3   6       36.97       21.85      5.80 o
   9   3   6        3.73        5.76      5.15 o
  10   3   6      215.39      219.03     13.25 o
  11   3   6       65.33       58.91     11.57 o
  12   3   6        1.91        9.33      8.82 o
  13   3   6        0.24      -10.96      7.31 o
  14   3   6       36.30       43.98     12.22 o
  15   3   6       34.20       27.92     12.02 o
 -15   4   6        9.27       10.02     10.62 o
 -14   4   6     1163.96     1193.97     38.36 o
 -13   4   6      536.85      522.87     20.27 o
 -12   4   6     1417.36     1421.72     35.68 o
 -11   4   6     2685.03     2681.69     76.23 o
 -10   4   6      271.09      249.99     13.13 o
  -9   4   6     4078.18     4038.77     56.44 o
  -8   4   6       25.51       35.80      5.60 o
  -7   4   6     5476.75     5430.48     63.40 o
  -6   4   6      481.45      475.89     11.36 o
  -5   4   6     5654.12     5703.48     64.88 o
  -4   4   6     7333.78     7406.20     81.49 o
  -3   4   6       39.86       32.34      3.97 o
  -2   4   6    18790.93    19312.89    220.82 o
  -1   4   6      200.39      160.09      8.21 o
   0   4   6    10740.44    10824.56    143.26 o
   1   4   6     2914.17     2804.20     44.56 o
   2   4   6     1984.20     1890.90     27.87 o
   3   4   6     9399.87     9178.90    141.13 o
   4   4   6       47.46       55.87      5.56 o
   5   4   6     6298.76     6323.33     79.46 o
   6   4   6     3701.77     3674.45     50.84 o
   7   4   6     2109.46     2061.15     38.97 o
   8   4   6     2439.31     2353.27     66.30 o
   9   4   6      313.21      309.93     25.51 o
  10   4   6     3460.58     3489.98     69.54 o
  11   4   6      451.60      436.60     22.06 o
  12   4   6      862.87      921.86     42.11 o
  13   4   6      822.00      761.94     36.64 o
  14   4   6       58.08       71.60     13.60 o
 -14   5   6       12.18        9.74     10.42 o
 -13   5   6      115.89      117.36     15.21 o
 -12   5   6        2.08       -1.08      7.82 o
 -11   5   6        5.65        7.77      8.05 o
 -10   5   6      626.69      563.38     43.54 o
  -9   5   6      279.91      279.60     13.92 o
  -8   5   6      223.40      182.02     12.91 o
  -7   5   6      578.25      525.50     14.76 o
  -6   5   6        0.21        7.57      4.67 o
  -5   5   6      106.21       85.80      7.08 o
  -4   5   6       75.95       75.86      6.61 o
  -3   5   6      141.79      133.64      7.38 o
  -2   5   6      226.16      235.76     10.88 o
  -1   5   6       33.15       35.58      5.91 o
   0   5   6      110.16      136.85     13.07 o
   1   5   6      280.45      260.92     17.35 o
   2   5   6     1152.41     1085.69     41.10 o
   3   5   6       79.85       64.66      7.55 o
   4   5   6      194.81      170.56     10.56 o
   5   5   6       57.46       57.30      7.76 o
   6   5   6       47.05       49.21      7.62 o
   7   5   6       55.72       58.65      6.95 o
   8   5   6        2.98       -7.93      5.29 o
   9   5   6      128.96      174.10     12.45 o
  10   5   6       97.55      111.74     13.48 o
  11   5   6      193.56      188.22     16.81 o
  12   5   6       10.75       16.86      9.96 o
  13   5   6       14.51       41.29     14.94 o
 -13   6   6       40.82       34.10     13.09 o
 -12   6   6     1538.40     1617.76     53.40 o
 -11   6   6     2078.45     2033.46     58.28 o
 -10   6   6      460.99      443.46     27.93 o
  -9   6   6     3103.94     3155.39     75.88 o
  -8   6   6      512.42      467.58     23.85 o
  -7   6   6     4145.61     4000.13     98.25 o
  -6   6   6     1084.13     1023.39     23.02 o
  -5   6   6     2009.93     2026.28     38.01 o
  -4   6   6     4867.22     4723.72     98.10 o
  -3   6   6       20.63       19.29      5.83 o
  -2   6   6     6861.44     6718.64     96.19 o
  -1   6   6      825.73      851.82     39.14 o
   0   6   6     7218.02     7107.82    101.05 o
   1   6   6     4164.25     4084.87     63.71 o
   2   6   6     1604.93     1521.29     31.07 o
   3   6   6     2969.93     2956.36     50.17 o
   4   6   6      147.42      154.24     10.84 o
   5   6   6     2628.16     2458.11     73.80 o
   6   6   6     1011.96     1025.80     25.83 o
   7   6   6      788.71      785.05     28.88 o
   8   6   6     4106.19     4120.70     80.21 o
   9   6   6       67.26       63.16     11.49 o
  10   6   6     2993.03     2759.60    110.60 o
  11   6   6       30.88       45.43     12.73 o
  12   6   6      923.15      953.59     53.79 o
  13   6   6      542.17      623.79     37.19 o
 -12   7   6       24.66       32.02     16.14 o
 -11   7   6        1.43        3.68     12.85 o
 -10   7   6       13.82       10.91     12.57 o
  -9   7   6       58.22       45.66     10.65 o
  -8   7   6        0.79       -8.38      8.54 o
  -7   7   6        0.25       -2.70      7.82 o
  -6   7   6      281.83      258.40     13.89 o
  -5   7   6       21.66       27.03      8.11 o
  -4   7   6       59.74       57.94      8.22 o
  -3   7   6      112.77       98.42      9.53 o
  -2   7   6      125.17      115.07      9.92 o
  -1   7   6        9.27        9.55      5.92 o
   0   7   6       13.43        9.88      6.05 o
   1   7   6      143.66      140.33     10.96 o
   2   7   6      243.46      213.09     14.64 o
   3   7   6       41.74       38.54      7.42 o
   4   7   6        2.48        0.59      5.64 o
   5   7   6       63.21       47.09      8.38 o
   6   7   6        1.70       -2.36      5.78 o
   7   7   6        0.17        1.70      7.45 o
   8   7   6       16.19        9.45      8.71 o
   9   7   6        6.66       26.31      9.82 o
  10   7   6        2.50        0.55     13.37 o
  11   7   6       68.42       73.94     25.19 o
 -11   8   6      542.00      593.67     34.11 o
 -10   8   6      260.79      262.17     24.60 o
  -9   8   6     1075.12     1038.96     33.92 o
  -8   8   6       11.11       11.59      9.75 o
  -7   8   6     2603.58     2570.24     97.30 o
  -6   8   6     1107.41     1005.61     28.85 o
  -5   8   6     1311.65     1359.95     31.88 o
  -4   8   6     1866.52     1882.32     38.91 o
  -3   8   6      467.64      420.11     16.72 o
  -2   8   6     1713.86     1733.39     37.26 o
  -1   8   6      224.90      210.12     14.12 o
   0   8   6     1699.88     1600.13     34.84 o
   1   8   6     1463.26     1354.60     41.22 o
   2   8   6       26.30       39.02      8.95 o
   3   8   6     3070.34     3156.68     64.52 o
   4   8   6       43.06       59.20      9.18 o
   5   8   6     2975.98     3077.04     56.53 o
   6   8   6      557.23      571.74     21.21 o
   7   8   6      655.29      678.91     27.59 o
   8   8   6      980.51     1134.28     37.00 o
   9   8   6       18.98       21.30     10.10 o
  10   8   6      729.37      833.20     51.09 o
  -9   9   6        0.84        6.47     10.86 o
  -8   9   6       28.95       33.71     11.81 o
  -7   9   6        0.10        3.14      7.92 o
  -6   9   6       76.32       70.76     11.28 o
  -5   9   6       17.09       13.29      6.98 o
  -4   9   6       23.27       26.53      8.12 o
  -3   9   6       84.15       77.19     10.64 o
  -2   9   6        0.57        3.32      6.55 o
  -1   9   6       83.10       52.90      9.11 o
   0   9   6       57.29       50.76      8.88 o
   1   9   6       55.06       50.19      9.37 o
   2   9   6       11.51       21.61      8.17 o
   3   9   6      133.99      117.00     11.80 o
   4   9   6      139.40      134.46     16.84 o
   5   9   6       12.34       28.33      8.70 o
   6   9   6        0.15       -6.20      7.19 o
   7   9   6       19.38       20.68     13.78 o
   8   9   6       35.00       60.30     13.84 o
  -6  10   6      343.78      348.67     21.47 o
  -5  10   6      577.36      618.84     36.37 o
  -4  10   6      700.77      700.05     27.98 o
  -3  10   6       41.67       51.72      9.79 o
  -2  10   6     1203.84     1231.46     32.35 o
  -1  10   6       59.83       58.28     12.65 o
   0  10   6      851.22      826.48     32.62 o
   1  10   6      542.68      551.89     22.11 o
   2  10   6      399.46      403.38     20.32 o
   3  10   6      893.64      980.05     33.00 o
   4  10   6        7.42        2.89      9.32 o
   5  10   6      765.42      788.56     31.19 o
 -16   1   7       35.99       52.09     11.95 o
 -15   1   7     1295.17     1334.11     34.69 o
 -14   1   7      436.22      451.35     19.20 o
 -13   1   7     2103.37     2099.56     60.45 o
 -12   1   7     2337.66     2315.85     44.80 o
 -11   1   7      211.79      216.79     15.03 o
 -10   1   7     2261.90     2276.82     42.51 o
  -9   1   7     2310.92     2323.08     41.08 o
  -8   1   7     4550.61     4515.41     59.42 o
  -7   1   7     5890.63     5767.47     65.42 o
  -6   1   7      537.40      480.32     10.53 o
  -5   1   7    22614.24    23662.60    243.19 o
  -4   1   7     1714.33     1899.69     24.64 o
  -3   1   7    18958.82    19418.33    199.65 o
  -2   1   7     2953.88     2995.05     38.36 o
  -1   1   7     2621.48     2658.70     33.99 o
   0   1   7    10803.38    10781.12    112.83 o
   1   1   7       50.48       53.73      4.63 o
   2   1   7    17150.89    17388.47    179.69 o
   3   1   7     2646.38     2672.42     32.82 o
   4   1   7    15923.26    16353.22    170.63 o
   5   1   7    15858.34    15799.92    165.80 o
   6   1   7     1318.04     1283.26     20.45 o
   7   1   7     4391.21     4092.71    117.88 o
   8   1   7       31.50       28.30      4.99 o
   9   1   7     1900.44     1827.87     56.47 o
  10   1   7     1344.15     1264.57     30.17 o
  11   1   7      790.38      816.39     23.57 o
  12   1   7     1810.87     1735.61     47.62 o
  13   1   7        2.73        9.47      8.04 o
  14   1   7      809.22      825.26     26.85 o
  15   1   7      123.66      115.90     13.62 o
 -16   2   7        0.39        8.07      9.47 o
 -15   2   7       22.38       28.97      8.84 o
 -14   2   7        4.69       14.73      7.11 o
 -13   2   7       65.08       75.83      9.75 o
 -12   2   7      245.84      268.11     14.89 o
 -11   2   7      738.89      692.03     20.87 o
 -10   2   7       64.46       76.81     13.82 o
  -9   2   7      115.47      107.93      9.18 o
  -8   2   7      163.98      147.50      8.11 o
  -7   2   7      362.11      358.66      9.78 o
  -6   2   7      850.74      972.17     20.04 o
  -5   2   7      200.26      200.75      7.44 o
  -4   2   7      498.11      437.11     10.20 o
  -3   2   7       32.06       43.08      3.47 o
  -2   2   7      291.41      306.00      8.46 o
  -1   2   7      145.87      150.87      4.87 o
   0   2   7      208.37      219.28      5.57 o
   1   2   7      113.22      103.45      4.63 o
   2   2   7      358.01      377.89      8.24 o
   3   2   7     1001.88     1132.65     17.15 o
   4   2   7      484.02      517.59     18.64 o
   5   2   7      537.86      556.41     12.44 o
   6   2   7      349.94      328.09      9.88 o
   7   2   7      560.03      507.40     15.99 o
   8   2   7      171.26      171.39     10.33 o
   9   2   7       26.18       36.77      7.86 o
  10   2   7       77.40       81.60      9.72 o
  11   2   7        0.97       -0.10      6.70 o
  12   2   7       28.88       29.63     10.75 o
  13   2   7        0.09        1.77      9.74 o
  14   2   7        0.14       -5.75      9.74 o
  15   2   7       31.37       34.65     12.46 o
 -15   3   7     1104.00     1145.64     32.33 o
 -14   3   7      462.15      460.96     20.30 o
 -13   3   7     1316.60     1353.05     33.04 o
 -12   3   7     2173.35     2175.81     43.26 o
 -11   3   7       71.49       64.28      8.36 o
 -10   3   7     6603.04     6569.18     96.15 o
  -9   3   7       22.76       28.83      6.81 o
  -8   3   7     3731.66     3638.22     50.54 o
  -7   3   7     5081.13     5217.30     73.54 o
  -6   3   7     3942.74     3985.50     47.83 o
  -5   3   7     9705.77     9967.18    107.19 o
  -4   3   7      751.45      744.75     13.12 o
  -3   3   7    10083.00     9910.50    105.60 o
  -2   3   7    12084.34    12581.65    146.08 o
  -1   3   7     5876.21     5737.94     70.20 o
   0   3   7    17890.38    18008.26    230.63 o
   1   3   7       62.95       95.64      5.22 o
   2   3   7     9626.48     9771.27    114.70 o
   3   3   7     2625.98     2618.56     34.67 o
   4   3   7     5498.86     5324.91     60.75 o
   5   3   7     9982.96    10225.85    110.73 o
   6   3   7       12.23       15.81      4.28 o
   7   3   7     7155.59     7177.26     90.00 o
   8   3   7        4.68        5.77      5.77 o
   9   3   7     3889.35     3821.56     64.35 o
  10   3   7      745.01      756.94     26.62 o
  11   3   7      872.02      860.85     29.30 o
  12   3   7     2156.99     2116.57     50.84 o
  13   3   7        3.18        2.81      9.06 o
  14   3   7      732.37      769.33     83.13 o
 -15   4   7        4.26       15.69     11.24 o
 -14   4   7        2.07       21.36     13.11 o
 -13   4   7        1.31        7.77      8.95 o
 -12   4   7       18.62       17.51      8.14 o
 -11   4   7       60.89       68.86     11.42 o
 -10   4   7      535.23      541.31     25.79 o
  -9   4   7       97.28      107.07      9.94 o
  -8   4   7      260.11      248.89     12.59 o
  -7   4   7       49.90       51.00      6.19 o
  -6   4   7        0.55        5.04      4.30 o
  -5   4   7      228.90      195.67      9.85 o
  -4   4   7      282.24      299.57     10.10 o
  -3   4   7       12.51       11.85      3.76 o
  -2   4   7      171.77      202.83      7.75 o
  -1   4   7       12.27        6.14      4.39 o
   0   4   7       12.55       18.27      4.90 o
   1   4   7       53.62       54.94      6.30 o
   2   4   7      161.11      163.98      9.59 o
   3   4   7        8.36        6.51      3.86 o
   4   4   7       52.98       70.21      6.09 o
   5   4   7       35.89       36.67      5.56 o
   6   4   7      397.26      415.94     17.30 o
   7   4   7       14.20       11.24      5.02 o
   8   4   7        6.81       10.76      6.19 o
   9   4   7       33.04       26.57     11.00 o
  10   4   7        5.19        7.21      8.01 o
  11   4   7        8.44        6.51      8.89 o
  12   4   7        8.90       20.07      9.39 o
  13   4   7        6.30        9.36     10.65 o
  14   4   7        2.28       -6.92     10.03 o
 -14   5   7      422.99      425.49     48.44 o
 -13   5   7      280.49      321.32     24.13 o
 -12   5   7     2251.87     2186.14     60.66 o
 -11   5   7        1.93        1.11      7.82 o
 -10   5   7     2466.49     2406.08     66.76 o
  -9   5   7      279.34      277.67     14.87 o
  -8   5   7     1471.20     1468.09     31.25 o
  -7   5   7      310.32      283.31     11.47 o
  -6   5   7      579.34      508.25     14.29 o
  -5   5   7     5200.93     5162.60     67.87 o
  -4   5   7      362.32      383.90     16.77 o
  -3   5   7     7759.06     7662.08    106.91 o
  -2   5   7     4949.59     4769.43     70.92 o
  -1   5   7     2133.76     1853.27     50.70 o
   0   5   7     4354.34     3623.05     88.61 o
   1   5   7      821.63      705.86     21.64 o
   2   5   7    11132.15    10364.65    454.79 o
   3   5   7      758.62      710.22     19.46 o
   4   5   7     2278.81     2096.81     38.74 o
   5   5   7     2489.49     2351.70     75.65 o
   6   5   7     1239.09     1177.20     28.26 o
   7   5   7     5562.11     5438.31    140.52 o
   8   5   7      172.41      157.80     14.18 o
   9   5   7     4165.78     4124.83     80.32 o
  10   5   7      933.87      916.63     57.21 o
  11   5   7      628.31      606.74     33.27 o
  12   5   7      757.11      750.48     37.81 o
  13   5   7        7.50       13.59     16.33 o
 -13   6   7        1.22       12.19      9.61 o
 -12   6   7      105.51      140.32     15.66 o
 -11   6   7       32.64       24.04     15.38 o
 -10   6   7       13.46       16.23      8.62 o
  -9   6   7        0.99       -5.84      6.35 o
  -8   6   7       20.50       32.11      9.56 o
  -7   6   7      170.36      169.54     14.33 o
  -6   6   7      405.02      395.15     16.94 o
  -5   6   7       14.17       15.96      9.36 o
  -4   6   7      843.99      843.51     22.13 o
  -3   6   7      291.12      287.51     13.04 o
  -2   6   7        0.20       -4.30      4.92 o
  -1   6   7       40.67       31.23      6.48 o
   0   6   7       78.17       70.04      7.92 o
   1   6   7      651.12      616.80     18.78 o
   2   6   7       92.69       92.19      9.10 o
   3   6   7       67.78       67.07      8.57 o
   4   6   7      118.70      124.73     10.38 o
   5   6   7      118.12      121.33     10.82 o
   6   6   7        6.30       12.13      6.33 o
   7   6   7       21.06       23.90      7.16 o
   8   6   7       34.19       44.63     10.41 o
   9   6   7        0.12        5.65      7.90 o
  10   6   7       11.17       -1.25      9.62 o
  11   6   7        5.57       11.56     11.94 o
  12   6   7        2.83       -2.07     12.14 o
 -12   7   7      720.83      728.53     63.79 o
 -11   7   7      136.47      125.65     20.20 o
 -10   7   7     1443.58     1405.79     64.37 o
  -9   7   7      376.98      401.41     21.46 o
  -8   7   7     1219.50     1256.81     36.14 o
  -7   7   7     2334.84     2256.33     82.01 o
  -6   7   7      150.68      176.09     14.51 o
  -5   7   7     4474.32     4358.34     69.89 o
  -4   7   7      210.75      175.25     12.12 o
  -3   7   7     2917.34     2765.30     52.43 o
  -2   7   7     1822.82     1725.83     59.13 o
  -1   7   7      869.76      867.60     23.18 o
   0   7   7     4329.41     4240.44     68.23 o
   1   7   7       93.90       85.00      9.49 o
   2   7   7     4356.38     4297.39     69.15 o
   3   7   7     1198.58     1154.96     28.39 o
   4   7   7     1676.48     1643.10     35.60 o
   5   7   7     1549.34     1579.00     35.10 o
   6   7   7      271.01      289.30     16.36 o
   7   7   7     1570.43     1567.39     42.88 o
   8   7   7        3.95       11.20     11.52 o
   9   7   7      723.34      716.04     28.80 o
  10   7   7      196.34      240.50     26.27 o
  11   7   7      215.31      186.57     23.78 o
 -11   8   7       10.49       14.20     30.12 o
 -10   8   7        0.09        2.54     13.94 o
  -9   8   7        1.73       -6.46      9.41 o
  -8   8   7       11.34       19.66     10.38 o
  -7   8   7       26.98       30.02     11.33 o
  -6   8   7       13.81       32.05      7.96 o
  -5   8   7      238.47      214.57     13.92 o
  -4   8   7      225.87      181.56     13.19 o
  -3   8   7        1.06        6.08      6.19 o
  -2   8   7      271.94      247.85     14.21 o
  -1   8   7       14.84       17.00      6.79 o
   0   8   7        6.37       -2.65      5.74 o
   1   8   7       62.18       76.82      9.61 o
   2   8   7       59.19       73.83      9.22 o
   3   8   7      362.27      346.36     17.04 o
   4   8   7      130.04      134.62     12.46 o
   5   8   7      250.48      269.51     16.02 o
   6   8   7      123.42      133.79     12.48 o
   7   8   7        0.09        4.34      9.06 o
   8   8   7      121.46      150.03     16.92 o
   9   8   7       11.74       27.41     11.29 o
  10   8   7       52.51       58.32     18.34 o
  -9   9   7       98.95      107.16     19.03 o
  -8   9   7      349.58      358.40     21.77 o
  -7   9   7      917.66      930.17     32.12 o
  -6   9   7      240.28      263.85     16.09 o
  -5   9   7     1379.92     1473.22     59.17 o
  -4   9   7        2.29       -3.48      6.45 o
  -3   9   7     1742.68     1733.20     45.37 o
  -2   9   7      575.19      541.36     20.15 o
  -1   9   7      875.06      825.68     47.54 o
   0   9   7     1186.93     1214.33     31.26 o
   1   9   7       48.31       63.18     12.29 o
   2   9   7     2005.20     2058.72     44.25 o
   3   9   7      811.79      796.48     25.50 o
   4   9   7     1467.83     1470.52     36.23 o
   5   9   7      977.98     1024.44     29.87 o
   6   9   7      509.22      511.42     22.93 o
   7   9   7     1436.59     1592.66     46.93 o
   8   9   7       64.25       77.38     14.83 o
  -6  10   7       50.65       61.88     12.67 o
  -5  10   7        1.38        4.83      7.83 o
  -4  10   7       69.87       83.22     11.39 o
  -3  10   7       30.66       31.20      9.27 o
  -2  10   7        2.69        8.50      9.61 o
  -1  10   7       45.20       43.68      9.44 o
   0  10   7        8.93       14.24      8.31 o
   1  10   7       13.55       25.26      8.90 o
   2  10   7        1.34        1.84      7.74 o
   3  10   7       12.59        4.45      8.07 o
   4  10   7      115.55      122.15     21.02 o
   5  10   7        2.56       -0.62      8.73 o
 -16   0   8      383.98      463.69     48.68 o
 -15   0   8      738.80      809.43     37.86 o
 -14   0   8      848.76      865.29     37.22 o
 -13   0   8     4030.94     3990.29     96.68 o
 -12   0   8      459.58      397.66     50.23 o
 -11   0   8     4038.58     4266.30     97.45 o
 -10   0   8     2921.58     3010.47     72.94 o
  -9   0   8      428.69      410.44     20.92 o
  -8   0   8     8005.28     8292.78    148.94 o
  -7   0   8       16.16       17.74      5.76 o
  -6   0   8     5829.42     5787.71     92.48 o
  -5   0   8     2558.54     2449.75     44.06 o
  -4   0   8    15146.57    16125.31    237.24 o
  -3   0   8     4721.27     4381.83     70.51 o
  -2   0   8     5384.19     5558.10     86.76 o
  -1   0   8     4449.90     4080.73     65.54 o
   0   0   8      361.78      331.05     15.76 o
   1   0   8     5432.77     5334.22    101.12 o
   2   0   8    13877.06    14202.37    209.88 o
   3   0   8     9944.01     9961.89    150.68 o
   4   0   8    10138.00     9887.53    150.53 o
   5   0   8      297.55      313.35     13.18 o
   6   0   8    10552.08    10389.05    195.64 o
   7   0   8      372.57      319.34     25.49 o
   8   0   8     3175.70     3156.26     58.75 o
   9   0   8     2229.74     2183.25     57.29 o
  10   0   8       36.74       43.44     17.70 o
  11   0   8     3461.34     3524.33     85.50 o
  12   0   8      227.89      174.77     19.72 o
  13   0   8     1475.30     1526.32     51.59 o
  14   0   8     1441.21     1415.22     55.27 o
  15   0   8      321.13      321.95     27.76 o
 -16   1   8        3.07      -10.14      8.16 o
 -15   1   8        3.26        8.38      6.89 o
 -14   1   8       48.76       53.11      8.97 o
 -13   1   8      189.18      178.23     16.63 o
 -12   1   8       13.62        8.74      6.21 o
 -11   1   8       82.04       87.86      9.20 o
 -10   1   8        0.12       -1.38      4.82 o
  -9   1   8      354.70      333.72     13.67 o
  -8   1   8      239.78      253.98     13.14 o
  -7   1   8      128.84      122.20      6.39 o
  -6   1   8       35.04       52.41      4.68 o
  -5   1   8      242.53      263.13      7.83 o
  -4   1   8        3.85        8.15      3.39 o
  -3   1   8     4692.20     5324.25     59.29 o
  -2   1   8      510.51      553.33     11.44 o
  -1   1   8       94.98       92.76      4.43 o
   0   1   8      372.74      397.22      8.54 o
   1   1   8        2.99        2.14      2.44 o
   2   1   8      512.65      534.78     10.56 o
   3   1   8     2798.89     2980.56     36.54 o
   4   1   8      375.52      367.12      9.59 o
   5   1   8      245.96      267.38      8.75 o
   6   1   8      166.18      160.57      7.50 o
   7   1   8      258.99      263.69      9.50 o
   8   1   8      342.22      324.62     10.70 o
   9   1   8      547.14      469.28     17.26 o
  10   1   8       52.06       46.94      8.49 o
  11   1   8        0.71        3.38      6.89 o
  12   1   8        2.60        0.02      8.13 o
  13   1   8      138.40      121.42     17.30 o
  14   1   8       41.32       55.83     13.16 o
 -15   2   8      630.34      695.35     24.78 o
 -14   2   8      406.12      404.31     19.12 o
 -13   2   8     1826.73     1890.98     40.65 o
 -12   2   8       20.92       30.70      7.13 o
 -11   2   8     1311.63     1243.94     29.15 o
 -10   2   8     2505.89     2495.04     44.99 o
  -9   2   8     2810.29     2768.98     47.29 o
  -8   2   8    11496.99    11774.17    139.99 o
  -7   2   8       55.93       59.57      5.25 o
  -6   2   8    11470.63    11866.45    126.81 o
  -5   2   8     2314.78     2292.73     29.89 o
  -4   2   8    14747.80    14935.34    156.31 o
  -3   2   8    15399.53    15678.46    163.20 o
  -2   2   8      108.37       71.27      4.19 o
  -1   2   8    10311.05    10338.69    109.25 o
   0   2   8     2463.02     2426.68     29.64 o
   1   2   8     9412.23     9495.98    101.07 o
   2   2   8     4396.24     4354.09     49.94 o
   3   2   8     3514.31     3407.32     40.82 o
   4   2   8    13544.45    13805.26    145.94 o
   5   2   8        4.77        4.51      3.76 o
   6   2   8     4043.59     4019.63     49.33 o
   7   2   8     2390.91     2305.37     32.50 o
   8   2   8      130.06      158.70      8.29 o
   9   2   8     1674.84     1596.03     43.83 o
  10   2   8      385.80      347.97     26.57 o
  11   2   8     2792.68     2722.94     59.83 o
  12   2   8      132.95      130.54     15.43 o
  13   2   8      952.72     1079.39     35.30 o
  14   2   8      285.78      307.27     22.14 o
 -15   3   8       26.35        9.91     10.49 o
 -14   3   8       13.97        8.92      9.75 o
 -13   3   8        4.69        7.36      6.21 o
 -12   3   8       35.27       34.89      7.77 o
 -11   3   8       10.60       13.94      6.41 o
 -10   3   8        8.12        1.05      6.40 o
  -9   3   8      370.63      362.17     13.19 o
  -8   3   8      459.51      467.13     16.37 o
  -7   3   8      505.68      480.65     11.96 o
  -6   3   8       53.05       57.36      5.19 o
  -5   3   8       35.71       41.43      4.39 o
  -4   3   8       62.01       67.38      4.64 o
  -3   3   8      295.58      270.97      7.77 o
  -2   3   8        1.23       50.54     39.02 o
  -1   3   8      890.58      908.33     19.23 o
   0   3   8       11.01       17.15      4.73 o
   1   3   8     1743.22     1785.78     26.48 o
   2   3   8      470.72      422.54     13.64 o
   3   3   8      201.85      226.81      8.97 o
   4   3   8      128.21      145.94      8.44 o
   5   3   8        4.19        2.70      4.34 o
   6   3   8       36.85       45.99      6.40 o
   7   3   8      372.54      332.59     12.27 o
   8   3   8        1.78        2.47      7.55 o
   9   3   8      111.96      138.15     12.73 o
  10   3   8        2.00        1.64      8.34 o
  11   3   8        9.47        2.14      8.81 o
  12   3   8       27.67       29.56     10.93 o
  13   3   8       14.43       16.05     10.77 o
  14   3   8        1.41       15.08     11.18 o
 -14   4   8       19.46       22.05     10.27 o
 -13   4   8     1353.23     1378.26     48.75 o
 -12   4   8      551.02      538.19     39.21 o
 -11   4   8     2232.34     2338.50     85.49 o
 -10   4   8     2455.15     2395.05     52.82 o
  -9   4   8      805.72      747.80     46.73 o
  -8   4   8     1289.47     1245.31     27.63 o
  -7   4   8       10.16       10.36      4.79 o
  -6   4   8     6608.40     6744.12     85.35 o
  -5   4   8     1438.28     1413.74     31.25 o
  -4   4   8     3367.15     3309.02     51.63 o
  -3   4   8     9009.17     9207.65    131.57 o
  -2   4   8       73.69       52.73      6.75 o
  -1   4   8    11593.42    11660.11    155.20 o
   0   4   8      474.89      432.25     14.68 o
   1   4   8    10675.35    10583.87    142.22 o
   2   4   8     1103.48      968.54     22.47 o
   3   4   8     3306.14     3105.02    100.02 o
   4   4   8     3420.04     3321.08     53.87 o
   5   4   8       55.78       51.01     10.95 o
   6   4   8     4367.79     4394.12     59.97 o
   7   4   8      920.15      931.62     20.61 o
   8   4   8     3037.21     3055.18     52.49 o
   9   4   8     2652.45     2531.13     46.85 o
  10   4   8      105.74      133.14     14.16 o
  11   4   8     1245.24     1249.28     37.05 o
  12   4   8      197.42      200.37     17.74 o
  13   4   8      492.27      527.26     26.72 o
 -14   5   8        9.17       15.35     11.01 o
 -13   5   8       60.30       77.60     16.39 o
 -12   5   8       85.57       90.57     13.62 o
 -11   5   8        1.96        8.92      9.43 o
 -10   5   8      144.59      145.24     14.26 o
  -9   5   8       58.97       69.58      9.05 o
  -8   5   8      183.36      187.58     12.20 o
  -7   5   8      436.90      417.68     13.81 o
  -6   5   8      744.07      671.59     33.08 o
  -5   5   8      254.06      227.96     13.47 o
  -4   5   8      222.08      218.47     11.62 o
  -3   5   8        8.37        4.15      4.87 o
  -2   5   8       97.31      108.59     10.94 o
  -1   5   8      472.55      443.03     17.89 o
   0   5   8      134.59      131.60      9.53 o
   1   5   8      237.38      232.34     11.91 o
   2   5   8     1027.86     1007.30     31.80 o
   3   5   8      266.40      240.15     13.94 o
   4   5   8       33.48       20.21      8.60 o
   5   5   8       16.81       23.46      6.18 o
   6   5   8        7.15       23.25      6.16 o
   7   5   8        6.99        8.61      5.93 o
   8   5   8       53.38       64.03     10.47 o
   9   5   8      145.70      155.61     15.02 o
  10   5   8      152.65      195.26     21.91 o
  11   5   8        1.38        6.92     11.94 o
  12   5   8       86.22      118.13     32.74 o
  13   5   8        2.07       23.36     23.75 o
 -13   6   8      654.40      716.08     93.80 o
 -12   6   8        8.98       -3.42     14.90 o
 -11   6   8     1600.76     1675.24     55.77 o
 -10   6   8     1103.54     1067.54     42.35 o
  -9   6   8      358.05      353.81     19.75 o
  -8   6   8     4181.20     3876.52     74.59 o
  -7   6   8      640.07      649.50     24.38 o
  -6   6   8     5331.59     5304.92    141.94 o
  -5   6   8      515.89      497.10     17.27 o
  -4   6   8     2784.95     2652.08     46.88 o
  -3   6   8     4761.09     4726.51     73.00 o
  -2   6   8      353.56      308.98     14.26 o
  -1   6   8     6992.93     6969.60    100.86 o
   0   6   8      123.49      120.77     10.01 o
   1   6   8     4682.74     4553.58     92.43 o
   2   6   8     2428.70     2414.66     44.09 o
   3   6   8      930.58      873.22     23.47 o
   4   6   8     3905.94     3961.63     64.95 o
   5   6   8       80.25       87.05     10.05 o
   6   6   8     2489.97     2510.48     47.26 o
   7   6   8      906.13      908.37     25.31 o
   8   6   8      624.17      611.89     25.25 o
   9   6   8     1739.20     1790.42     46.96 o
  10   6   8       32.27       53.21     20.90 o
  11   6   8     1589.28     1628.59     79.77 o
  12   6   8      108.91      120.10     21.35 o
 -12   7   8       22.95       25.83     15.38 o
 -11   7   8       16.67       19.45     14.92 o
 -10   7   8        5.53       -5.12     13.18 o
  -9   7   8        0.54       -9.47      9.15 o
  -8   7   8        3.02       -0.38      9.20 o
  -7   7   8       18.77       14.81     10.82 o
  -6   7   8       11.36       11.77      6.34 o
  -5   7   8      264.05      252.13     14.17 o
  -4   7   8      186.14      157.79     13.33 o
  -3   7   8      123.28      122.74     10.96 o
  -2   7   8       84.36       92.59      9.80 o
  -1   7   8        4.09       -1.83      5.26 o
   0   7   8        8.62       12.27      6.66 o
   1   7   8       11.81       33.91      7.95 o
   2   7   8        0.13       18.55     18.36 o
   3   7   8        8.17        4.06      6.02 o
   4   7   8        0.02       -5.38      5.46 o
   5   7   8      198.94      177.92     13.15 o
   6   7   8        8.43        7.82      6.56 o
   7   7   8       22.67       22.18     13.18 o
   8   7   8       25.72       33.64     10.51 o
   9   7   8       74.47       51.87     11.71 o
  10   7   8       12.83       14.02     14.87 o
  11   7   8        1.67       10.00     15.14 o
 -10   8   8      509.98      482.77     31.50 o
  -9   8   8      172.09      213.23     18.43 o
  -8   8   8     1231.74     1230.04     68.79 o
  -7   8   8        8.97        7.86      7.59 o
  -6   8   8     2762.72     2712.06     68.41 o
  -5   8   8      503.06      526.22     19.59 o
  -4   8   8     1374.17     1312.00     31.83 o
  -3   8   8     1261.45     1272.70     31.30 o
  -2   8   8      333.41      328.75     16.49 o
  -1   8   8     2047.24     2007.18     41.46 o
   0   8   8      118.52      139.82     11.83 o
   1   8   8     1538.36     1507.18     34.61 o
   2   8   8     1614.70     1580.74     36.05 o
   3   8   8      532.73      523.39     28.97 o
   4   8   8     1999.63     1947.30     42.03 o
   5   8   8        0.95        4.36      7.20 o
   6   8   8     1308.84     1446.04     35.54 o
   7   8   8      247.66      253.22     20.28 o
   8   8   8      478.15      554.66     27.17 o
   9   8   8      527.36      646.60     30.14 o
  -8   9   8       10.17       14.45     10.15 o
  -7   9   8       39.94       55.78     11.64 o
  -6   9   8        1.00        6.60      8.26 o
  -5   9   8       81.41       84.00     10.71 o
  -4   9   8        0.33        7.49      7.31 o
  -3   9   8        8.67        4.97      7.33 o
  -2   9   8       65.91       62.84      9.78 o
  -1   9   8       33.95       30.47      8.29 o
   0   9   8       84.39       65.23      9.88 o
   1   9   8       74.94       86.57     10.97 o
   2   9   8       41.74       31.67      8.98 o
   3   9   8       68.21       60.66     10.59 o
   4   9   8      228.03      214.90     17.18 o
   5   9   8       69.75       78.57     11.60 o
   6   9   8        0.11       -0.13     10.65 o
   7   9   8        0.96       14.63     11.17 o
  -5  10   8      290.01      307.93     18.60 o
  -4  10   8      561.24      550.74     22.63 o
  -3  10   8      477.58      513.33     21.83 o
  -2  10   8      198.83      209.23     16.12 o
  -1  10   8      940.58     1012.80     30.18 o
   0  10   8       22.25       14.71      8.53 o
   1  10   8      678.50      763.60     26.52 o
   2  10   8      649.14      659.34     44.38 o
   3  10   8      262.22      278.93     28.04 o
   4  10   8      961.34     1063.97     32.45 o
 -15   1   9        0.00       -0.83      6.83 o
 -14   1   9     1739.81     1757.83     39.99 o
 -13   1   9      472.14      504.64     19.47 o
 -12   1   9     2063.02     2087.46     43.55 o
 -11   1   9     4463.30     4539.99     72.59 o
 -10   1   9        8.58       11.04      5.47 o
  -9   1   9     2832.98     2904.85     48.92 o
  -8   1   9     1065.35     1081.92     29.28 o
  -7   1   9     2748.34     2648.80     34.81 o
  -6   1   9     5727.47     5719.93     65.36 o
  -5   1   9     2632.90     2555.06     32.68 o
  -4   1   9     8764.45     8579.04     92.99 o
  -3   1   9       46.31       47.28      5.34 o
  -2   1   9     7939.42     7837.76     84.85 o
  -1   1   9     4364.85     4297.89     49.16 o
   0   1   9     4034.06     4220.41     48.46 o
   1   1   9    13729.86    13914.04    145.86 o
   2   1   9       74.79       67.26      4.68 o
   3   1   9     7543.19     7367.26     81.34 o
   4   1   9      339.53      295.03      8.98 o
   5   1   9     6560.80     6554.08     74.56 o
   6   1   9     7019.28     6838.92     78.01 o
   7   1   9     1226.34     1167.81     34.43 o
   8   1   9     2434.98     2343.55     33.64 o
   9   1   9        1.63        1.54      6.20 o
  10   1   9     2320.36     2277.06     55.98 o
  11   1   9      572.54      534.19     22.93 o
  12   1   9      853.74      864.70     30.70 o
  13   1   9     1280.28     1259.35     38.79 o
  14   1   9        8.71        5.04     10.17 o
 -15   2   9       10.92       14.85      8.53 o
 -14   2   9        9.55       10.62      8.79 o
 -13   2   9       23.26       36.13      7.36 o
 -12   2   9       21.80       29.71      8.29 o
 -11   2   9       11.88       12.47      6.70 o
 -10   2   9      654.90      636.24     23.08 o
  -9   2   9      186.82      208.08     11.75 o
  -8   2   9      121.32      137.93      8.37 o
  -7   2   9     1025.10      996.15     17.83 o
  -6   2   9      130.54      130.24      6.63 o
  -5   2   9      196.31      221.96      9.98 o
  -4   2   9      901.63      908.23     15.38 o
  -3   2   9      511.40      489.85     10.41 o
  -2   2   9      169.61      155.80      5.94 o
  -1   2   9      215.61      188.23      6.25 o
   0   2   9      247.25      215.35      9.43 o
   1   2   9      191.02      183.89      6.11 o
   2   2   9      172.14      181.33      6.41 o
   3   2   9       32.63       32.65      4.18 o
   4   2   9       13.75       14.90      4.04 o
   5   2   9      131.66      148.24      8.38 o
   6   2   9        3.48        5.62      4.98 o
   7   2   9        2.72        4.16      4.92 o
   8   2   9      204.30      169.76      9.78 o
   9   2   9      117.74      135.31     12.32 o
  10   2   9       12.85       16.52      8.84 o
  11   2   9       78.68       79.73     13.06 o
  12   2   9        0.84        9.68      9.80 o
  13   2   9        2.20        6.68     10.12 o
  14   2   9       48.59       71.90     14.14 o
 -15   3   9        1.64        5.81     10.44 o
 -14   3   9     1002.37     1091.44     36.70 o
 -13   3   9      393.01      426.61     23.47 o
 -12   3   9     1437.48     1412.91     39.45 o
 -11   3   9     2569.24     2535.81     55.87 o
 -10   3   9      505.91      491.65     20.49 o
  -9   3   9     7187.56     7301.24    105.05 o
  -8   3   9       24.11       38.06      6.91 o
  -7   3   9     5488.79     5572.21     77.32 o
  -6   3   9     2842.88     2750.47     40.32 o
  -5   3   9     1697.64     1752.50     37.36 o
  -4   3   9    12507.04    12776.71    150.38 o
  -3   3   9       14.08       29.47      8.55 o
  -2   3   9     9133.35     8875.91    106.47 o
  -1   3   9     6091.65     6031.28     85.29 o
   0   3   9     3069.26     2844.39     45.83 o
   1   3   9     5821.94     5605.66     90.52 o
   2   3   9     1416.66     1411.53     26.46 o
   3   3   9     7666.28     7704.51    101.53 o
   4   3   9     2309.35     2243.82     56.79 o
   5   3   9     5916.25     5868.80     83.71 o
   6   3   9     5918.67     5976.02     77.39 o
   7   3   9       50.57       66.06      8.15 o
   8   3   9     4586.85     4550.92     71.25 o
   9   3   9      172.09      146.38     11.51 o
  10   3   9     2437.33     2400.61     54.24 o
  11   3   9      602.08      569.06     27.07 o
  12   3   9      672.25      677.24     28.91 o
  13   3   9      729.88      706.79     29.56 o
 -14   4   9        0.06       -3.79      8.92 o
 -13   4   9        0.19        2.54      9.15 o
 -12   4   9       19.99       24.40     11.40 o
 -11   4   9        7.12       11.33      7.32 o
 -10   4   9      455.48      487.11     21.18 o
  -9   4   9      335.05      315.13     19.05 o
  -8   4   9      178.10      189.73     11.65 o
  -7   4   9        0.04        3.17      4.68 o
  -6   4   9       21.54       28.09      5.23 o
  -5   4   9      243.83      246.49     10.11 o
  -4   4   9      362.32      349.67     15.82 o
  -3   4   9      101.75       84.60      8.23 o
  -2   4   9       54.33       57.62      6.89 o
  -1   4   9        1.66        6.59      5.26 o
   0   4   9        5.73        6.60      5.17 o
   1   4   9       48.53       55.29      7.00 o
   2   4   9       70.71       88.50      8.24 o
   3   4   9      127.16      126.67      9.88 o
   4   4   9      275.48      261.94     12.89 o
   5   4   9       29.55       27.66      6.38 o
   6   4   9        7.14       10.74      5.96 o
   7   4   9       24.27       19.07      7.25 o
   8   4   9       40.92       40.95      9.36 o
   9   4   9        1.53        7.00      7.37 o
  10   4   9       20.02       24.68     19.65 o
  11   4   9      101.00      112.95     18.29 o
  12   4   9        1.90        0.94     11.75 o
  13   4   9        1.27       -1.32     15.51 o
 -13   5   9      406.42      413.65     24.33 o
 -12   5   9      639.98      652.42     26.98 o
 -11   5   9     2067.41     2053.32     60.62 o
 -10   5   9      121.08      141.60     14.50 o
  -9   5   9     3454.30     3334.78     67.07 o
  -8   5   9      363.89      345.14     24.50 o
  -7   5   9     2697.75     2582.77     46.15 o
  -6   5   9      569.39      533.08     17.62 o
  -5   5   9      756.88      727.83     20.61 o
  -4   5   9     4539.80     4588.07     70.59 o
  -3   5   9      795.20      765.13     24.01 o
  -2   5   9     5739.73     5548.19    121.70 o
  -1   5   9     3157.88     3034.86     50.63 o
   0   5   9     3832.47     3678.23     58.86 o
   1   5   9     2954.02     2804.80     55.32 o
   2   5   9      299.80      280.10     13.22 o
   3   5   9     3517.52     3462.43     57.19 o
   4   5   9      788.36      814.44     22.45 o
   5   5   9     1744.65     1721.77     35.72 o
   6   5   9     1945.36     1879.10     38.32 o
   7   5   9      479.21      489.07     17.87 o
   8   5   9     3875.84     4002.43     79.22 o
   9   5   9        2.06        7.01      7.84 o
  10   5   9     1840.84     1886.09     72.43 o
  11   5   9      462.02      484.30     75.63 o
  12   5   9      320.72      361.16     44.72 o
 -13   6   9        2.60       -4.76     12.72 o
 -12   6   9        1.13        3.95     18.82 o
 -11   6   9      118.80      118.92     19.44 o
 -10   6   9       20.27       35.65     23.06 o
  -9   6   9       51.19       52.83     11.47 o
  -8   6   9       17.96       16.05      9.28 o
  -7   6   9       11.99        7.53      8.49 o
  -6   6   9       95.29      106.20     10.70 o
  -5   6   9      827.80      824.02     22.97 o
  -4   6   9        1.51       -2.52      5.07 o
  -3   6   9      526.81      488.22     17.34 o
  -2   6   9       85.03       65.76      8.58 o
  -1   6   9       23.90       34.12      8.71 o
   0   6   9       47.26       37.65      7.18 o
   1   6   9       48.87       57.05      8.27 o
   2   6   9        9.88        6.28      5.89 o
   3   6   9       10.39       14.79      6.34 o
   4   6   9      179.97      198.69     12.91 o
   5   6   9      116.17      109.71     10.46 o
   6   6   9       15.31       22.97      6.83 o
   7   6   9      143.66      171.87     12.91 o
   8   6   9        2.01        1.48      7.56 o
   9   6   9        1.35        5.11      8.23 o
  10   6   9        4.67       15.15     11.97 o
  11   6   9        2.98        9.35     15.94 o
 -11   7   9      548.17      548.06     50.19 o
 -10   7   9      193.55      216.19     24.03 o
  -9   7   9     1655.81     1668.67     79.65 o
  -8   7   9      184.65      154.34     15.91 o
  -7   7   9     1804.13     1733.48     60.05 o
  -6   7   9     1133.02     1085.92     33.95 o
  -5   7   9      729.63      722.99     22.41 o
  -4   7   9     3024.15     2913.18     52.50 o
  -3   7   9      192.68      188.81     12.89 o
  -2   7   9     3583.04     3484.38     59.65 o
  -1   7   9     1482.67     1453.13     32.80 o
   0   7   9      325.60      319.93     15.83 o
   1   7   9     2885.70     2946.43     59.52 o
   2   7   9      120.17      122.72     10.96 o
   3   7   9     5445.64     5427.09     85.45 o
   4   7   9      281.95      322.46     27.72 o
   5   7   9      865.35      836.40     25.00 o
   6   7   9      979.23      980.48     29.27 o
   7   7   9      240.32      248.31     19.38 o
   8   7   9     1147.27     1123.84     36.90 o
   9   7   9       31.06       42.39     19.54 o
  10   7   9      625.99      689.91     39.76 o
 -10   8   9       37.25       20.59     14.35 o
  -9   8   9        4.72       -1.27     17.50 o
  -8   8   9       26.48       34.58     15.53 o
  -7   8   9        3.10       12.63      8.19 o
  -6   8   9        7.69       17.39      7.78 o
  -5   8   9       38.40       28.65     12.18 o
  -4   8   9      153.43      130.07     12.36 o
  -3   8   9      163.31      180.95     15.89 o
  -2   8   9       24.14       26.94      7.94 o
  -1   8   9       66.30       59.64     10.18 o
   0   8   9       73.82       73.09      9.49 o
   1   8   9       26.06       30.45      7.92 o
   2   8   9        4.14        1.79      6.11 o
   3   8   9       14.53       13.56      7.08 o
   4   8   9       22.90       31.07      8.21 o
   5   8   9      127.44      147.97     13.48 o
   6   8   9       86.65       98.05     11.77 o
   7   8   9       95.87      117.80     18.54 o
   8   8   9        5.57        7.81     10.23 o
   9   8   9       62.82       77.37     19.39 o
  -8   9   9      160.79      164.14     17.49 o
  -7   9   9      501.54      500.52     24.86 o
  -6   9   9      551.85      573.31     34.82 o
  -5   9   9      321.55      341.23     18.41 o
  -4   9   9     1083.52     1099.04     30.65 o
  -3   9   9        9.95       12.39      8.05 o
  -2   9   9     1311.16     1367.28     34.43 o
  -1   9   9      291.31      288.20     17.11 o
   0   9   9      792.42      771.58     28.51 o
   1   9   9     1181.40     1208.92     32.44 o
   2   9   9        0.51        5.95      7.95 o
   3   9   9     1567.29     1666.95     39.70 o
   4   9   9      377.93      384.18     20.01 o
   5   9   9      833.89      794.08     43.71 o
   6   9   9      426.17      435.52     26.31 o
  -4  10   9        6.97        6.91      8.92 o
  -3  10   9       74.01       72.75     11.90 o
  -2  10   9       22.92       19.81      8.86 o
  -1  10   9        8.24       -1.81      8.35 o
   0  10   9       32.57       22.04      9.23 o
   1  10   9        0.05       -1.00      8.41 o
   2  10   9       57.08       73.54     12.57 o
   3  10   9        2.28       -5.03      8.90 o
 -15   0  10      761.71      766.62     37.52 o
 -14   0  10     1007.18      994.41     62.10 o
 -13   0  10      615.14      634.42     69.48 o
 -12   0  10     3455.99     3479.17     85.98 o
 -11   0  10      547.74      493.08     25.17 o
 -10   0  10     3626.79     3451.98     81.36 o
  -9   0  10     1031.42     1012.29     34.50 o
  -8   0  10     1077.15     1100.45     50.77 o
  -7   0  10     7119.96     6689.18    349.18 o
  -6   0  10      229.68      252.36     19.37 o
  -5   0  10     7210.18     7074.66    111.53 o
  -4   0  10      203.11      147.95      9.24 o
  -3   0  10    14117.69    14799.29    219.86 o
  -2   0  10    12702.84    12577.82    187.97 o
  -1   0  10     3864.40     4243.01     69.71 o
   0   0  10     9387.45     9194.91    140.12 o
   1   0  10      178.74      157.30      9.74 o
   2   0  10     7521.34     7509.55    117.11 o
   3   0  10     4661.47     4619.21     76.80 o
   4   0  10     2932.54     2880.84     52.87 o
   5   0  10     6955.79     6839.06    110.27 o
   6   0  10      707.42      687.37     34.65 o
   7   0  10     3805.64     3896.62     82.05 o
   8   0  10     2131.29     1950.31     42.43 o
   9   0  10     1175.50     1174.87     39.78 o
  10   0  10     1985.72     1905.68     54.98 o
  11   0  10      425.64      373.25     27.13 o
  12   0  10     2037.72     1990.47     61.78 o
  13   0  10      291.27      229.91     35.04 o
  14   0  10      697.03      673.62     50.88 o
 -15   1  10       12.57       26.44      8.97 o
 -14   1  10        6.54       11.54      7.44 o
 -13   1  10        3.71        8.58      6.67 o
 -12   1  10       67.25       55.27      8.70 o
 -11   1  10      221.64      240.76     13.88 o
 -10   1  10       77.73       59.20      8.23 o
  -9   1  10       74.94       86.08      8.42 o
  -8   1  10       39.70       31.95      5.43 o
  -7   1  10       72.43       73.04      5.91 o
  -6   1  10      173.69      181.75      7.62 o
  -5   1  10       31.27       35.23      4.51 o
  -4   1  10      528.89      569.86     11.96 o
  -3   1  10       58.82       67.70      4.83 o
  -2   1  10      360.13      379.30     14.94 o
  -1   1  10      118.22      122.11      5.69 o
   0   1  10     1485.79     1496.85     22.33 o
   1   1  10      351.21      360.50      9.22 o
   2   1  10      379.25      388.06     11.48 o
   3   1  10      308.73      306.95     11.17 o
   4   1  10       30.97       41.56      4.96 o
   5   1  10       72.82       75.74      7.99 o
   6   1  10        6.84        2.62      4.37 o
   7   1  10      122.43      106.12      7.45 o
   8   1  10      275.05      270.93     10.40 o
   9   1  10       86.42       71.99     11.62 o
  10   1  10        1.94       -3.84      8.41 o
  11   1  10       11.85        5.16      9.23 o
  12   1  10        0.22       11.53     10.03 o
  13   1  10       35.24       42.33     11.83 o
  14   1  10       21.22       24.92     12.44 o
 -15   2  10      559.60      604.03     29.01 o
 -14   2  10      642.86      707.63     29.45 o
 -13   2  10      457.31      431.36     18.94 o
 -12   2  10     2043.09     2135.74     43.28 o
 -11   2  10       50.18       59.57      8.32 o
 -10   2  10     1607.02     1709.63     34.95 o
  -9   2  10     1945.08     1850.62     48.34 o
  -8   2  10      751.54      782.03     17.91 o
  -7   2  10     5752.13     5721.12     66.80 o
  -6   2  10      187.12      195.19      7.85 o
  -5   2  10    12172.59    12220.41    130.68 o
  -4   2  10      407.36      422.26     10.30 o
  -3   2  10     7210.54     7247.78     79.98 o
  -2   2  10     7681.17     7766.56     84.86 o
  -1   2  10      633.60      612.04     11.80 o
   0   2  10     9228.81     9079.22     97.96 o
   1   2  10       91.09       62.90      5.75 o
   2   2  10     6192.65     6151.53     76.89 o
   3   2  10     3947.14     4070.05     54.64 o
   4   2  10     3127.69     2885.66     73.10 o
   5   2  10    10177.45     9910.42    119.89 o
   6   2  10      113.56      117.36      9.06 o
   7   2  10     4707.46     4424.57     79.96 o
   8   2  10      150.54      147.38      9.60 o
   9   2  10      499.39      538.86     18.82 o
  10   2  10     1080.82     1156.40     63.60 o
  11   2  10       45.02       54.02     12.83 o
  12   2  10     1103.97     1031.57     43.31 o
  13   2  10       16.16       20.01     11.39 o
 -14   3  10        8.81       11.82      9.56 o
 -13   3  10       14.13       24.50      9.42 o
 -12   3  10       68.35       69.04     10.93 o
 -11   3  10       41.30       54.03     10.31 o
 -10   3  10      378.87      386.08     19.13 o
  -9   3  10      193.87      229.11     12.77 o
  -8   3  10       10.87       14.49      6.06 o
  -7   3  10      227.78      248.71     12.62 o
  -6   3  10      258.20      238.07     10.26 o
  -5   3  10      366.56      364.85     11.81 o
  -4   3  10        0.12       -4.19      4.24 o
  -3   3  10       18.43       13.30      5.51 o
  -2   3  10       30.54       27.09      6.13 o
  -1   3  10       81.61       73.81      7.70 o
   0   3  10      114.77      114.88      8.95 o
   1   3  10       40.65       39.05      6.74 o
   2   3  10       16.26       20.55      5.94 o
   3   3  10      618.88      528.49     34.58 o
   4   3  10       36.89       50.38      7.10 o
   5   3  10       67.95       69.81      8.16 o
   6   3  10       65.04       69.68      7.37 o
   7   3  10        2.77        5.20      5.09 o
   8   3  10       58.96       75.17      9.47 o
   9   3  10       33.08       26.50      7.39 o
  10   3  10      153.20      134.86     14.84 o
  11   3  10        3.86       -1.82      9.23 o
  12   3  10        8.48        9.22     10.50 o
  13   3  10        6.52       23.58     18.49 o
 -14   4  10      425.82      465.43     29.09 o
 -13   4  10      156.96      200.77     18.19 o
 -12   4  10     1781.67     1824.12     52.36 o
 -11   4  10        3.91        5.05      8.06 o
 -10   4  10     2608.55     2582.19     95.89 o
  -9   4  10     1997.07     2038.35     39.97 o
  -8   4  10     1322.70     1313.02     29.47 o
  -7   4  10     2490.08     2444.13     43.68 o
  -6   4  10      185.53      163.56     10.77 o
  -5   4  10     3006.24     2994.88     50.07 o
  -4   4  10     3531.57     3284.88    140.05 o
  -3   4  10     5801.64     5839.70     85.35 o
  -2   4  10     6495.23     6486.92     93.24 o
  -1   4  10      205.99      160.89     10.47 o
   0   4  10     9348.09     9036.70    124.62 o
   1   4  10        2.01        3.00      4.97 o
   2   4  10     5710.07     5841.20     86.88 o
   3   4  10     1097.78     1061.01     25.22 o
   4   4  10     1560.05     1531.95     32.13 o
   5   4  10     3115.66     3070.00     52.82 o
   6   4  10        0.81        2.21      7.09 o
   7   4  10     2757.12     2628.72     48.21 o
   8   4  10      680.84      679.44     25.98 o
   9   4  10     1558.09     1580.31     42.18 o
  10   4  10      677.46      668.70     34.45 o
  11   4  10      284.37      335.38     46.38 o
  12   4  10      580.12      639.10     37.40 o
 -13   5  10       19.09        4.56     13.28 o
 -12   5  10        8.78        3.02     11.81 o
 -11   5  10       56.38       67.21     15.02 o
 -10   5  10       87.92       91.28     15.85 o
  -9   5  10       59.17      105.92     43.10 o
  -8   5  10       74.44       71.31     11.04 o
  -7   5  10      116.93      110.87     10.13 o
  -6   5  10      189.77      165.55     11.59 o
  -5   5  10      514.20      493.16     17.02 o
  -4   5  10      698.72      736.19     20.82 o
  -3   5  10        2.24        0.73      4.92 o
  -2   5  10       57.23       58.68      7.53 o
  -1   5  10      271.21      247.34     14.81 o
   0   5  10        2.44        5.53      5.01 o
   1   5  10        1.57        6.21      5.38 o
   2   5  10      168.94      142.69     10.69 o
   3   5  10       88.23       92.08      9.25 o
   4   5  10      553.30      542.87     32.57 o
   5   5  10        2.45       10.98      6.11 o
   6   5  10       93.30       95.07      9.90 o
   7   5  10       67.73       58.64      8.61 o
   8   5  10        3.99        5.22      7.87 o
   9   5  10       16.50       20.82      8.57 o
  10   5  10       31.05       41.29     13.05 o
  11   5  10       71.96       71.28     17.53 o
  12   5  10       17.93        7.14     15.21 o
 -12   6  10      741.06      862.64     40.88 o
 -11   6  10       10.59       -0.92     12.54 o
 -10   6  10     2072.40     2129.97     68.58 o
  -9   6  10      717.14      732.33     27.81 o
  -8   6  10      628.84      591.88     24.86 o
  -7   6  10     3006.52     2822.20     60.06 o
  -6   6  10      208.98      197.66     19.81 o
  -5   6  10     6324.98     6186.44    117.27 o
  -4   6  10      728.70      694.58     21.14 o
  -3   6  10     2341.65     2283.92     45.54 o
  -2   6  10     3026.47     2890.08     51.17 o
  -1   6  10      520.38      464.60     17.19 o
   0   6  10     3160.48     3071.42     53.70 o
   1   6  10      384.30      368.22     19.47 o
   2   6  10     3243.29     3158.66     55.21 o
   3   6  10     1584.17     1581.92     34.51 o
   4   6  10     1680.92     1630.68     40.97 o
   5   6  10     2427.56     2487.33     47.89 o
   6   6  10        0.24       -3.19      5.20 o
   7   6  10     2163.62     2213.86     45.24 o
   8   6  10      339.60      393.14     23.53 o
   9   6  10      641.58      692.05     28.32 o
  10   6  10      809.51      907.97     43.39 o
  11   6  10        2.66       59.58     28.14 o
 -11   7  10      118.31      146.67     21.18 o
 -10   7  10        1.81       -7.82     12.17 o
  -9   7  10        3.88       -2.42     10.39 o
  -8   7  10        3.64       -7.55      9.16 o
  -7   7  10        0.11        5.62      7.39 o
  -6   7  10       34.17       39.20      8.10 o
  -5   7  10      121.52      148.17     12.28 o
  -4   7  10      311.22      279.85     15.41 o
  -3   7  10       60.96       47.15      8.46 o
  -2   7  10       46.75       47.43      8.82 o
  -1   7  10        7.82        8.36      6.41 o
   0   7  10        4.40       15.48      6.99 o
   1   7  10       93.54       85.85     10.03 o
   2   7  10       19.45       24.91      6.93 o
   3   7  10        5.59        6.21      6.74 o
   4   7  10       37.01       34.82      8.37 o
   5   7  10       10.38       10.76      6.84 o
   6   7  10      207.71      240.32     15.38 o
   7   7  10        0.85       -6.39     10.33 o
   8   7  10       37.19       48.53     11.08 o
   9   7  10        8.70       12.69     13.43 o
  10   7  10        0.59        1.58     15.56 o
  -9   8  10      562.59      525.38     31.86 o
  -8   8  10      297.51      328.12     21.07 o
  -7   8  10     1009.32     1048.89     34.53 o
  -6   8  10       15.23       15.23      7.59 o
  -5   8  10     1615.50     1629.21     50.30 o
  -4   8  10      563.02      558.08     23.49 o
  -3   8  10     1462.12     1380.73     35.90 o
  -2   8  10     1816.35     1730.55     39.32 o
  -1   8  10      314.79      281.66     25.45 o
   0   8  10     1763.64     1696.69     38.19 o
   1   8  10       68.15       81.60     10.64 o
   2   8  10     1487.23     1530.16     36.55 o
   3   8  10      586.14      602.29     22.04 o
   4   8  10      418.22      442.88     20.47 o
   5   8  10     1071.38     1073.96     30.51 o
   6   8  10        6.53        7.70     10.96 o
   7   8  10      537.69      543.01     27.58 o
   8   8  10      107.64      134.10     17.38 o
  -7   9  10        0.33       -6.61      9.92 o
  -6   9  10       39.77       26.43     11.59 o
  -5   9  10        0.06       -1.01      7.17 o
  -4   9  10       36.34       37.58      9.58 o
  -3   9  10       46.94       48.22     10.04 o
  -2   9  10       20.23        6.64      7.85 o
  -1   9  10       27.94       23.47      8.77 o
   0   9  10        2.87        3.45      7.76 o
   1   9  10       33.20       27.55     11.56 o
   2   9  10        1.78        8.99      8.96 o
   3   9  10       19.01        4.73      7.95 o
   4   9  10       58.97       68.70     11.55 o
   5   9  10       82.62       87.37     12.38 o
  -2  10  10      333.12      387.03     21.02 o
  -1  10  10      158.05      171.61     15.73 o
   0  10  10      955.71     1041.58     41.89 o
   1  10  10       71.40       72.29     12.65 o
 -15   1  11     1049.21     1192.54     35.58 o
 -14   1  11        0.09        0.37      7.19 o
 -13   1  11     1078.90     1156.03     30.71 o
 -12   1  11      409.37      450.97     27.53 o
 -11   1  11     1698.31     1703.40     37.60 o
 -10   1  11     4055.68     4187.90     78.65 o
  -9   1  11      194.57      235.34     13.93 o
  -8   1  11     2746.76     2752.98     41.30 o
  -7   1  11      168.62      162.72      7.88 o
  -6   1  11     5678.75     5688.06     66.12 o
  -5   1  11     3346.87     3320.60     41.66 o
  -4   1  11     2672.48     2614.01     37.53 o
  -3   1  11     6563.07     6496.32     73.00 o
  -2   1  11        1.84        0.86      3.36 o
  -1   1  11    10101.53    10159.72    109.33 o
   0   1  11     3072.48     3194.85     39.53 o
   1   1  11     3444.53     3575.57     43.67 o
   2   1  11     6822.30     6813.34     76.66 o
   3   1  11       22.03       25.23      4.51 o
   4   1  11     7514.85     7322.50    115.17 o
   5   1  11      103.81       90.89      7.99 o
   6   1  11     4393.60     4189.78     58.08 o
   7   1  11     2376.50     2304.81     37.41 o
   8   1  11      133.77      161.42     11.28 o
   9   1  11     2440.06     2377.66     82.88 o
  10   1  11        3.63        5.44      8.86 o
  11   1  11     1247.74     1244.39     36.92 o
  12   1  11      291.68      297.44     20.76 o
  13   1  11      537.12      551.31     32.89 o
 -14   2  11       11.07       29.05     11.14 o
 -13   2  11        1.79       12.06      8.27 o
 -12   2  11       60.51       58.62     10.97 o
 -11   2  11       16.48       -2.18      6.90 o
 -10   2  11       13.56       15.36      7.22 o
  -9   2  11       34.51       43.88      8.61 o
  -8   2  11       45.75       64.46      8.23 o
  -7   2  11      820.60      787.00     22.43 o
  -6   2  11     1188.73     1141.97     22.21 o
  -5   2  11      271.87      267.21     10.25 o
  -4   2  11       71.63       75.80      9.99 o
  -3   2  11       22.38       33.46      4.28 o
  -2   2  11      126.50      149.20      6.51 o
  -1   2  11      116.99      120.76     10.26 o
   0   2  11      251.73      246.54      9.60 o
   1   2  11      425.49      386.39     11.81 o
   2   2  11      146.72      150.42      8.40 o
   3   2  11       47.59       53.96      6.49 o
   4   2  11       24.85       22.55      5.52 o
   5   2  11       61.61       60.56      7.03 o
   6   2  11       58.60       67.53      7.30 o
   7   2  11       85.73       99.18      8.64 o
   8   2  11        5.38        3.93      5.04 o
   9   2  11      131.47      153.81     14.23 o
  10   2  11       46.00       44.61     18.01 o
  11   2  11       34.55       30.00     10.60 o
  12   2  11       37.80       46.52     12.49 o
  13   2  11        2.36       10.39     11.14 o
 -14   3  11        0.08        0.00     11.28 o
 -13   3  11     1257.68     1317.26     44.07 o
 -12   3  11      332.89      314.68     20.31 o
 -11   3  11     1890.90     1904.87     55.21 o
 -10   3  11     2546.95     2453.63     54.22 o
  -9   3  11       81.12       98.56     11.07 o
  -8   3  11     5168.59     5264.50     80.02 o
  -7   3  11       84.76       90.03      7.75 o
  -6   3  11     5482.96     5454.73     71.83 o
  -5   3  11     1728.95     1665.19     38.61 o
  -4   3  11     4271.76     4011.84     79.22 o
  -3   3  11     9361.16     9385.55    128.54 o
  -2   3  11        6.84        5.54      5.39 o
  -1   3  11     6537.47     6214.62    346.55 o
   0   3  11     2720.07     2447.06    128.62 o
   1   3  11     2838.07     2724.21     46.24 o
   2   3  11     5101.52     5187.31     77.56 o
   3   3  11      379.91      379.71     14.81 o
   4   3  11     4710.08     4916.39     75.19 o
   5   3  11      445.09      432.02     16.17 o
   6   3  11     2279.53     2234.62     43.92 o
   7   3  11     2411.43     2320.21     50.55 o
   8   3  11      196.37      212.71     15.87 o
   9   3  11     2179.21     2247.00     52.22 o
  10   3  11       77.17       64.69     15.99 o
  11   3  11     1340.98     1323.66     55.88 o
  12   3  11      262.25      235.61     47.17 o
  13   3  11      210.65      218.25     26.06 o
 -13   4  11       13.82       23.42     10.35 o
 -12   4  11        0.58       19.04      8.93 o
 -11   4  11        0.15        0.04      7.31 o
 -10   4  11       26.98       15.19     10.11 o
  -9   4  11      198.34      200.25     15.32 o
  -8   4  11      166.33      170.55     14.21 o
  -7   4  11      353.40      362.23     15.45 o
  -6   4  11        4.02        5.13      6.33 o
  -5   4  11      449.59      427.94     16.03 o
  -4   4  11      374.16      337.95     14.29 o
  -3   4  11        9.58        5.53      5.91 o
  -2   4  11        2.97       10.65      5.97 o
  -1   4  11      516.82      493.54     17.79 o
   0   4  11      303.52      288.67     13.66 o
   1   4  11       55.85       52.20     15.30 o
   2   4  11      116.56      112.88      9.81 o
   3   4  11       14.86        5.34      5.75 o
   4   4  11        3.34        4.51      5.52 o
   5   4  11       45.38       58.53      8.10 o
   6   4  11        1.64        0.81      5.32 o
   7   4  11       41.34       29.62      7.24 o
   8   4  11        1.18        6.38     13.64 o
   9   4  11       54.96       65.66     11.23 o
  10   4  11       63.91       90.29     17.26 o
  11   4  11        0.89        3.09     12.82 o
  12   4  11        7.99       14.23     19.68 o
 -13   5  11      936.12     1010.49     44.73 o
 -12   5  11      393.78      442.67     45.59 o
 -11   5  11      930.03      949.78     40.78 o
 -10   5  11     1657.45     1665.28     81.49 o
  -9   5  11      208.74      224.72     16.76 o
  -8   5  11     4463.24     4348.58     87.58 o
  -7   5  11      689.27      683.10     21.06 o
  -6   5  11     2513.82     2621.99     55.10 o
  -5   5  11     1681.69     1636.10     34.39 o
  -4   5  11      775.87      736.80     21.36 o
  -3   5  11     1951.03     1852.97     51.62 o
  -2   5  11       17.03       12.67      6.31 o
  -1   5  11     3943.45     3713.33     61.03 o
   0   5  11     1252.87     1218.51     31.77 o
   1   5  11     1649.79     1571.60     33.55 o
   2   5  11     1824.99     1851.86     37.50 o
   3   5  11      748.41      683.44     21.28 o
   4   5  11     3088.74     2973.72     53.11 o
   5   5  11      506.78      560.59     20.77 o
   6   5  11     1757.09     1728.95     37.45 o
   7   5  11     1450.60     1430.52     33.63 o
   8   5  11      427.00      435.27     41.03 o
   9   5  11     1225.46     1336.95     39.40 o
  10   5  11       20.75       27.22     17.16 o
  11   5  11      897.98      943.23     71.56 o
 -12   6  11       37.33       46.08     15.97 o
 -11   6  11        1.24       14.35     13.20 o
 -10   6  11       42.17       33.04     14.10 o
  -9   6  11        0.67        9.78     10.94 o
  -8   6  11        2.03       10.34      9.72 o
  -7   6  11        0.42       -7.98     20.08 o
  -6   6  11       26.61       15.23      6.31 o
  -5   6  11       40.04       42.35      8.13 o
  -4   6  11      163.37      146.48     11.71 o
  -3   6  11       25.61       19.61      7.08 o
  -2   6  11      352.40      330.83     15.34 o
  -1   6  11       10.40        4.21      5.47 o
   0   6  11       12.19       17.44      6.24 o
   1   6  11        1.75       -5.28      5.07 o
   2   6  11      303.90      298.73     15.26 o
   3   6  11       88.41       76.64      9.28 o
   4   6  11       30.86       25.37      7.10 o
   5   6  11      392.09      401.11     18.35 o
   6   6  11       45.56       43.53      8.26 o
   7   6  11       41.22       47.43      8.91 o
   8   6  11       10.27       18.68      8.55 o
   9   6  11       18.06       25.64     10.15 o
  10   6  11        0.58       -4.91     16.91 o
 -10   7  11      721.98      793.02     39.15 o
  -9   7  11      158.85      185.43     17.86 o
  -8   7  11     1921.23     1916.31     58.11 o
  -7   7  11      156.56      179.29     16.28 o
  -6   7  11     1248.49     1194.61     30.66 o
  -5   7  11      648.83      707.00     22.84 o
  -4   7  11      807.92      776.45     23.99 o
  -3   7  11     2791.57     2658.74     50.65 o
  -2   7  11      172.30      161.22     12.98 o
  -1   7  11     1738.55     1684.23     37.28 o
   0   7  11      962.40      936.65     40.34 o
   1   7  11      781.55      777.44     44.68 o
   2   7  11     1305.91     1259.78     31.54 o
   3   7  11      133.70      116.89     11.33 o
   4   7  11     2574.51     2463.20     49.14 o
   5   7  11      174.67      189.62     14.40 o
   6   7  11      861.83      862.67     26.96 o
   7   7  11      440.03      506.88     25.21 o
   8   7  11      151.69      172.70     37.52 o
   9   7  11      668.42      665.35     31.67 o
  -9   8  11      109.31      132.50     15.88 o
  -8   8  11        9.85       -2.43      9.17 o
  -7   8  11       47.76       37.37     10.55 o
  -6   8  11        4.74        2.83      7.30 o
  -5   8  11        0.20        1.18      7.28 o
  -4   8  11       61.99       62.10     10.03 o
  -3   8  11       27.64       27.15      8.71 o
  -2   8  11       55.93       59.60     10.44 o
  -1   8  11        2.80        8.89      8.23 o
   0   8  11       37.69       20.28      7.87 o
   1   8  11        0.86        2.58      7.05 o
   2   8  11      100.21       92.84     11.25 o
   3   8  11       23.32       30.01     12.75 o
   4   8  11        0.47        1.20      6.85 o
   5   8  11       85.69      103.75     12.32 o
   6   8  11       56.88       79.82     11.54 o
   7   8  11       18.16       28.89     12.07 o
  -6   9  11      777.52      825.51     32.01 o
  -5   9  11      426.63      431.14     21.18 o
  -4   9  11      332.87      332.86     19.13 o
  -3   9  11      993.64     1063.25     36.62 o
  -2   9  11       77.92       90.34     11.85 o
  -1   9  11      936.64      971.06     53.58 o
   0   9  11      347.32      391.53     20.56 o
   1   9  11      545.37      542.28     26.28 o
   2   9  11     1103.13     1136.51     38.49 o
   3   9  11       98.59       68.68     11.56 o
   4   9  11      746.10      788.37     27.56 o
 -14   0  12      426.90      449.35     30.51 o
 -13   0  12      755.95      774.01     51.16 o
 -12   0  12      432.80      398.12     30.19 o
 -11   0  12     2883.69     2887.30     73.98 o
 -10   0  12        1.50        1.05      7.88 o
  -9   0  12     3859.74     3870.78     87.77 o
  -8   0  12     1207.38     1172.08     29.58 o
  -7   0  12     2238.82     2298.16     46.09 o
  -6   0  12     4330.60     4116.63    155.92 o
  -5   0  12       38.54       37.88      7.11 o
  -4   0  12     7353.03     7199.73    114.43 o
  -3   0  12      328.56      349.33     14.12 o
  -2   0  12     5851.65     5534.04    216.05 o
  -1   0  12    10526.73    10704.76    163.30 o
   0   0  12     6220.01     6289.14    100.98 o
   1   0  12     9182.59     9098.69    141.25 o
   2   0  12       11.92       13.99      6.16 o
   3   0  12     3591.61     3466.32     62.23 o
   4   0  12     2086.02     1986.30     51.58 o
   5   0  12     1829.41     1832.59     39.96 o
   6   0  12     2998.78     2901.75     71.01 o
   7   0  12       24.60       24.34     11.01 o
   8   0  12     3965.90     3887.91     89.57 o
   9   0  12      534.46      509.98     41.38 o
  10   0  12     1232.58     1229.51     62.82 o
  11   0  12      819.69      900.00     55.84 o
  12   0  12      321.78      322.60     38.28 o
  13   0  12      993.01     1049.11     62.82 o
 -14   1  12       14.91       17.85     10.44 o
 -13   1  12        2.46        1.57      6.65 o
 -12   1  12        1.44        5.63      6.38 o
 -11   1  12        6.18       -3.06      5.77 o
 -10   1  12        0.52        2.35      5.48 o
  -9   1  12       46.79       36.98      6.65 o
  -8   1  12       47.48       39.30      5.53 o
  -7   1  12      142.11      146.53      7.96 o
  -6   1  12       72.54       64.84      8.08 o
  -5   1  12       39.10       36.16      4.96 o
  -4   1  12        6.61        6.93      3.91 o
  -3   1  12       84.71       74.69      5.64 o
  -2   1  12       97.78       99.75      6.05 o
  -1   1  12        0.01       -4.37      3.61 o
   0   1  12      476.07      477.26     11.50 o
   1   1  12      551.38      516.15     13.04 o
   2   1  12       18.83       28.14      5.48 o
   3   1  12       53.55       55.72      6.75 o
   4   1  12        0.61       -1.48      4.71 o
   5   1  12      112.36      118.72     10.27 o
   6   1  12      154.87      158.77      9.94 o
   7   1  12       24.82       40.31      6.52 o
   8   1  12        9.93        7.58      6.26 o
   9   1  12        0.28        0.46      8.74 o
  10   1  12       65.69       56.30     11.51 o
  11   1  12        7.64        6.21     10.31 o
  12   1  12        2.01       23.23     23.89 o
  13   1  12       11.91       20.81     15.18 o
 -14   2  12      561.77      625.52     39.09 o
 -13   2  12      743.52      779.71     30.03 o
 -12   2  12      509.19      560.15     24.54 o
 -11   2  12     2883.04     3147.30     66.31 o
 -10   2  12       20.84       26.08      8.15 o
  -9   2  12     2166.00     2216.89     49.14 o
  -8   2  12      806.71      848.89     22.52 o
  -7   2  12     1129.51     1111.95     33.91 o
  -6   2  12     4259.20     4115.12     98.13 o
  -5   2  12      315.93      286.78     10.87 o
  -4   2  12     7469.08     7259.90     90.77 o
  -3   2  12     1258.95     1108.82     56.41 o
  -2   2  12     8131.30     7909.16    110.08 o
  -1   2  12     8051.96     7966.76    110.88 o
   0   2  12        4.75        2.62      5.23 o
   1   2  12     6091.27     6083.67    165.21 o
   2   2  12      340.75      318.79     15.87 o
   3   2  12     4648.15     4597.13    142.33 o
   4   2  12     2267.78     2302.05     36.79 o
   5   2  12     1359.13     1332.70     25.81 o
   6   2  12     2995.88     3034.36     52.28 o
   7   2  12      159.69      160.68     10.37 o
   8   2  12     2576.05     2524.73     41.43 o
   9   2  12      235.22      254.33     17.20 o
  10   2  12      586.86      561.92     64.02 o
  11   2  12      299.04      297.13     34.53 o
  12   2  12       13.64        5.78     10.93 o
 -14   3  12       12.94       -3.56     10.38 o
 -13   3  12       16.47       18.51     11.17 o
 -12   3  12        2.35       24.28      9.01 o
 -11   3  12       26.07       35.64      9.38 o
 -10   3  12        5.98        7.75      9.78 o
  -9   3  12        0.95       -2.00      6.82 o
  -8   3  12      547.20      493.05     33.36 o
  -7   3  12      138.61      147.71     10.83 o
  -6   3  12      125.14       99.70      9.83 o
  -5   3  12     1233.74     1145.15     26.65 o
  -4   3  12       77.87       90.91      9.25 o
  -3   3  12        9.71        7.59      5.57 o
  -2   3  12      610.08      574.60     17.87 o
  -1   3  12        8.99       -1.03      5.43 o
   0   3  12      488.71      470.87     16.59 o
   1   3  12        9.08        1.31      5.15 o
   2   3  12       19.90       17.48      6.06 o
   3   3  12       42.31       39.29     12.40 o
   4   3  12      329.41      311.82     14.55 o
   5   3  12        6.58       13.93      5.90 o
   6   3  12        0.20        5.90      5.58 o
   7   3  12      195.41      166.17     12.23 o
   8   3  12       33.04       29.56      8.79 o
   9   3  12       66.93       75.25     12.02 o
  10   3  12       43.36       54.43     16.40 o
  11   3  12      133.43      147.00     21.99 o
  12   3  12       15.54       16.27     15.60 o
 -13   4  12      427.00      476.32     32.70 o
 -12   4  12      369.42      395.67     28.21 o
 -11   4  12     1190.80     1234.23     45.78 o
 -10   4  12       33.92       39.35     11.66 o
  -9   4  12     2278.19     2381.98     53.20 o
  -8   4  12     1553.80     1549.32     44.31 o
  -7   4  12      906.82      893.26     24.13 o
  -6   4  12     2469.15     2426.57     51.83 o
  -5   4  12       49.66       46.02      8.04 o
  -4   4  12     1895.33     1843.31     36.67 o
  -3   4  12     1740.43     1677.29     40.99 o
  -2   4  12     2625.76     2491.58     44.91 o
  -1   4  12     3261.22     3114.69     52.94 o
   0   4  12     1573.82     1533.89     32.55 o
   1   4  12     3831.27     3671.43     60.30 o
   2   4  12      116.82      112.03     10.06 o
   3   4  12     4109.04     4089.30     66.58 o
   4   4  12      889.58      855.21     24.01 o
   5   4  12     1656.33     1667.15     44.60 o
   6   4  12     3003.19     2913.99     53.07 o
   7   4  12       24.80       38.44      7.84 o
   8   4  12     1781.95     1810.53     46.53 o
   9   4  12      302.92      315.84     20.57 o
  10   4  12      842.37      918.29     42.73 o
  11   4  12      492.55      497.59     34.30 o
 -12   5  12        1.71      -10.55     11.50 o
 -11   5  12       20.35       16.82     12.74 o
 -10   5  12       15.96       26.43     12.05 o
  -9   5  12        9.91        5.40      8.18 o
  -8   5  12       72.38       74.69     11.35 o
  -7   5  12       15.33       17.86      7.54 o
  -6   5  12       53.62       57.45      8.78 o
  -5   5  12      568.11      528.94     18.86 o
  -4   5  12      183.31      158.27     12.01 o
  -3   5  12      811.26      749.83     22.22 o
  -2   5  12       66.51       65.25      8.96 o
  -1   5  12      366.60      349.68     16.65 o
   0   5  12        9.38       11.80      6.45 o
   1   5  12       19.42       19.44      6.85 o
   2   5  12      124.46       99.70     11.65 o
   3   5  12       37.55       39.76      7.72 o
   4   5  12       19.06       38.26      7.95 o
   5   5  12       60.58       64.74     13.14 o
   6   5  12        7.89        6.50      6.19 o
   7   5  12       68.19       79.25     10.00 o
   8   5  12       11.96       25.29      9.40 o
   9   5  12        4.37       12.58      9.06 o
  10   5  12        7.96        6.64     26.34 o
  11   5  12       11.63       43.75     27.56 o
 -11   6  12      885.49      892.25     53.57 o
 -10   6  12        5.12       -3.01     10.96 o
  -9   6  12     1943.06     1979.16     95.13 o
  -8   6  12      950.47      897.46     38.49 o
  -7   6  12      749.97      775.49     28.40 o
  -6   6  12     1613.12     1560.49     35.29 o
  -5   6  12        5.59       -1.11      5.46 o
  -4   6  12     3224.26     3057.77     69.60 o
  -3   6  12      110.43      106.43     10.82 o
  -2   6  12     1861.35     1830.45     72.72 o
  -1   6  12     2118.16     2130.08     42.38 o
   0   6  12      259.53      239.22     14.43 o
   1   6  12     3192.06     3144.13     56.38 o
   2   6  12        0.57        2.52      5.57 o
   3   6  12     2432.09     2490.13     48.54 o
   4   6  12      824.03      880.28     25.96 o
   5   6  12     1141.81     1137.34     30.17 o
   6   6  12     1900.35     1911.65     41.89 o
   7   6  12        3.61        9.63      8.03 o
   8   6  12      811.06      796.09     30.75 o
   9   6  12       98.41      111.83     14.95 o
 -10   7  12       91.12      133.39     21.29 o
  -9   7  12        1.23        0.35     12.46 o
  -8   7  12        0.12       -4.16      7.24 o
  -7   7  12       97.99       83.00     14.47 o
  -6   7  12       22.58       29.26      9.82 o
  -5   7  12       10.78       19.68      7.69 o
  -4   7  12        0.22       -4.60      6.51 o
  -3   7  12       60.93       48.71      9.96 o
  -2   7  12       23.62       15.27      7.24 o
  -1   7  12       84.72       80.99     10.06 o
   0   7  12       19.12       28.89      7.36 o
   1   7  12       11.54       18.76      6.95 o
   2   7  12        3.89        2.85      5.98 o
   3   7  12        0.56       -0.69      5.91 o
   4   7  12       23.33       25.14      7.57 o
   5   7  12       91.00       98.45     14.70 o
   6   7  12        3.62        9.27      7.53 o
   7   7  12       74.85       96.57     14.45 o
   8   7  12       11.01       20.09     11.44 o
  -8   8  12      223.60      235.98     20.12 o
  -7   8  12      419.22      485.06     24.74 o
  -6   8  12      667.78      711.60     24.72 o
  -5   8  12       18.69       18.31      8.35 o
  -4   8  12     1493.02     1443.95     61.25 o
  -3   8  12      395.79      354.22     26.86 o
  -2   8  12     1043.88      972.06     28.72 o
  -1   8  12     1016.85     1076.26     30.56 o
   0   8  12      289.40      305.95     17.93 o
   1   8  12     1688.07     1706.00     40.18 o
   2   8  12        6.66       -9.65      6.95 o
   3   8  12      936.23      953.55     29.08 o
   4   8  12      312.54      334.79     19.25 o
   5   8  12      295.45      280.08     19.11 o
   6   8  12      571.14      592.73     24.45 o
  -5   9  12       50.92       53.86     11.46 o
  -4   9  12       15.13       19.30     10.65 o
  -3   9  12       27.86       35.71     10.13 o
  -2   9  12        1.43        6.71      9.06 o
  -1   9  12       10.07       -0.69      8.05 o
   0   9  12        4.05       16.56      8.90 o
   1   9  12        7.14        9.45      9.16 o
   2   9  12       48.40       44.22     16.35 o
   3   9  12        3.06       -7.30      8.67 o
 -14   1  13      999.21     1042.82     37.09 o
 -13   1  13       12.40       16.07      8.90 o
 -12   1  13     1587.17     1704.11     45.04 o
 -11   1  13       72.79       95.37     12.37 o
 -10   1  13     2333.73     2545.36     55.48 o
  -9   1  13     2970.73     2990.66     60.65 o
  -8   1  13      128.35      150.10      9.35 o
  -7   1  13     3650.69     3625.52     46.82 o
  -6   1  13       13.30       16.44      4.56 o
  -5   1  13     3574.71     3495.56     49.62 o
  -4   1  13     4187.79     4114.00    112.47 o
  -3   1  13     2252.98     2132.92     29.93 o
  -2   1  13     7170.74     7131.15     80.52 o
  -1   1  13        7.83        0.15      4.77 o
   0   1  13     5944.49     5952.10     76.06 o
   1   1  13     1042.15     1026.86     20.98 o
   2   1  13      966.08      930.36     27.54 o
   3   1  13     3030.94     2983.58     44.54 o
   4   1  13      150.18      170.68     10.05 o
   5   1  13     2767.15     2733.29     42.70 o
   6   1  13       23.52       22.32      6.08 o
   7   1  13     2296.54     2289.20     38.53 o
   8   1  13     1102.85     1051.60     26.28 o
   9   1  13      507.49      519.97     23.50 o
  10   1  13     1151.58     1180.15    134.57 o
  11   1  13        4.83        2.54     29.36 o
  12   1  13      686.89      784.72     61.35 o
 -13   2  13       38.36       39.68     11.57 o
 -12   2  13       12.01       15.88      8.48 o
 -11   2  13        1.03        8.75      7.79 o
 -10   2  13        0.16        6.00      7.32 o
  -9   2  13      118.18      139.32     13.04 o
  -8   2  13       95.00      100.79      9.69 o
  -7   2  13        0.58       -0.59      4.63 o
  -6   2  13      151.45      147.54      9.16 o
  -5   2  13      191.66      168.51     11.05 o
  -4   2  13      313.31      312.40     13.58 o
  -3   2  13       26.93       17.59      6.22 o
  -2   2  13       19.74       27.78      6.74 o
  -1   2  13      716.35      680.17     19.40 o
   0   2  13      227.31      218.59     11.87 o
   1   2  13        0.34        5.10      4.90 o
   2   2  13      175.45      177.24     11.34 o
   3   2  13        1.88       -1.09      5.53 o
   4   2  13       42.36       33.75      7.20 o
   5   2  13      203.45      204.59     12.66 o
   6   2  13       94.45       88.53      9.42 o
   7   2  13      114.90      135.20     11.24 o
   8   2  13        1.74        5.73      6.10 o
   9   2  13       18.59       31.45     25.40 o
  10   2  13        0.06      -16.43     10.95 o
  11   2  13       43.80       46.53     16.11 o
  12   2  13       18.18       29.77     24.00 o
 -13   3  13       65.43       68.12     17.02 o
 -12   3  13     1156.55     1292.51     48.37 o
 -11   3  13      162.86      156.92     18.61 o
 -10   3  13     1458.04     1533.72     50.33 o
  -9   3  13     2152.85     2192.30     79.59 o
  -8   3  13      115.08      125.43     12.94 o
  -7   3  13     4440.22     4350.71     69.00 o
  -6   3  13      150.72      167.83     17.78 o
  -5   3  13     7281.87     7001.59    101.53 o
  -4   3  13     1222.69     1209.30     27.84 o
  -3   3  13     1458.19     1345.14     36.10 o
  -2   3  13     6540.18     6298.94     92.28 o
  -1   3  13      654.74      648.76     20.62 o
   0   3  13     5510.65     5407.70     81.51 o
   1   3  13     1212.34     1178.47     27.57 o
   2   3  13     2221.41     2267.88     48.34 o
   3   3  13     3155.66     3161.13     54.62 o
   4   3  13      292.89      278.22     20.11 o
   5   3  13     3290.92     3336.50     57.65 o
   6   3  13      158.75      165.81     12.68 o
   7   3  13     1787.75     1719.93     49.63 o
   8   3  13     1166.48     1121.06     34.54 o
   9   3  13      155.11      193.44     17.28 o
  10   3  13      853.21      873.96     63.83 o
  11   3  13       80.76       57.08     17.89 o
 -12   4  13        0.01        0.42     18.71 o
 -11   4  13        8.59       17.45     11.37 o
 -10   4  13        1.47       16.55     17.23 o
  -9   4  13        6.06        8.21      8.24 o
  -8   4  13      123.28      109.89     12.77 o
  -7   4  13        1.64       -0.33      5.88 o
  -6   4  13       25.83       18.25      8.55 o
  -5   4  13       69.19       66.29      9.05 o
  -4   4  13       16.63       13.19      6.76 o
  -3   4  13       10.67        6.39      5.82 o
  -2   4  13       50.88       44.17      7.62 o
  -1   4  13       83.01       80.40      9.44 o
   0   4  13       37.40       38.67      8.61 o
   1   4  13       15.76       11.78      6.55 o
   2   4  13       38.97       35.99      7.25 o
   3   4  13        1.02        6.37      8.63 o
   4   4  13       71.76       68.81      9.27 o
   5   4  13      146.26      142.53     12.15 o
   6   4  13       13.70        9.76      6.35 o
   7   4  13       21.04       22.42      7.24 o
   8   4  13        6.81       13.09      8.83 o
   9   4  13        2.06       13.41      8.42 o
  10   4  13       30.98       44.74     15.76 o
  11   4  13        2.53       12.28     15.06 o
 -12   5  13      663.90      706.37     42.67 o
 -11   5  13      405.24      453.23     31.07 o
 -10   5  13      641.15      681.20     33.93 o
  -9   5  13     1548.19     1506.19     41.53 o
  -8   5  13      117.01      133.77     23.27 o
  -7   5  13     3178.86     3300.48     68.33 o
  -6   5  13      735.66      663.11     21.88 o
  -5   5  13     1314.41     1225.00     30.05 o
  -4   5  13      679.42      638.92     20.86 o
  -3   5  13     2130.10     1986.11     40.39 o
  -2   5  13     1463.32     1411.40     35.84 o
  -1   5  13        8.55        3.00      6.09 o
   0   5  13     1797.29     1711.55     40.76 o
   1   5  13      833.63      820.56     23.81 o
   2   5  13     1850.16     1777.57     38.02 o
   3   5  13     1592.04     1546.22     35.32 o
   4   5  13      751.93      699.94     25.52 o
   5   5  13     2339.86     2361.11     68.55 o
   6   5  13      117.87      116.71     14.62 o
   7   5  13      652.93      687.39     29.62 o
   8   5  13      504.01      500.60     24.68 o
   9   5  13      166.81      203.49     18.91 o
  10   5  13      552.69      616.86     37.93 o
 -10   6  13       39.06       72.63     17.30 o
  -9   6  13       21.72        8.07     12.26 o
  -8   6  13       48.12       70.73     12.25 o
  -7   6  13       60.59       57.69     11.33 o
  -6   6  13        1.52        1.11      6.76 o
  -5   6  13       26.09       17.99      7.38 o
  -4   6  13      119.25      126.21     12.00 o
  -3   6  13        5.13        4.65      7.15 o
  -2   6  13      203.25      186.61     13.93 o
  -1   6  13      197.22      189.91     15.96 o
   0   6  13       59.32       62.74      9.55 o
   1   6  13        0.35        8.30      6.91 o
   2   6  13       97.57      106.30     11.23 o
   3   6  13       28.80       42.52      8.53 o
   4   6  13      156.41      161.30     14.87 o
   5   6  13       14.63       15.52      7.39 o
   6   6  13      263.74      296.13     17.29 o
   7   6  13        8.61       18.31      9.31 o
   8   6  13        0.07      -11.94      7.96 o
   9   6  13        1.42        5.38     10.51 o
  -9   7  13      447.35      479.54     25.45 o
  -8   7  13      200.72      203.97     19.73 o
  -7   7  13     1031.68     1013.53     34.16 o
  -6   7  13       73.13       74.49     10.66 o
  -5   7  13     1086.46     1086.62     30.04 o
  -4   7  13      740.47      761.77     31.47 o
  -3   7  13     1030.18     1030.08     28.67 o
  -2   7  13     1651.70     1675.91     38.24 o
  -1   7  13        9.31        5.13      8.09 o
   0   7  13     2314.74     2236.16     47.59 o
   1   7  13      541.08      522.00     20.31 o
   2   7  13      601.15      590.08     21.74 o
   3   7  13      951.77     1004.20     28.96 o
   4   7  13       41.55       50.38      9.56 o
   5   7  13     1377.80     1337.06     36.48 o
   6   7  13      143.87      152.57     16.75 o
   7   7  13      701.50      677.78     42.12 o
  -7   8  13       16.89       18.87     10.91 o
  -6   8  13       46.82       39.50     11.60 o
  -5   8  13       17.34       14.87      8.82 o
  -4   8  13        7.80       16.37      8.54 o
  -3   8  13       10.79       13.75      8.45 o
  -2   8  13       67.11       74.96     11.28 o
  -1   8  13       32.19       20.24      8.39 o
   0   8  13       86.14      110.51     12.65 o
   1   8  13       10.68        1.83      7.79 o
   2   8  13       21.25       25.20      8.75 o
   3   8  13       23.62       25.21     12.62 o
   4   8  13       61.20       57.22     11.72 o
   5   8  13       11.22       22.52      9.32 o
  -2   9  13      946.74      930.23     30.39 o
  -1   9  13        0.38       -9.24      8.35 o
   0   9  13      732.54      798.19     28.33 o
   1   9  13       47.63       59.26     11.95 o
 -13   0  14      537.97      510.77     47.93 o
 -12   0  14      987.92     1035.89     40.61 o
 -11   0  14      593.94      602.19     57.10 o
 -10   0  14     2437.60     2404.63     64.14 o
  -9   0  14        6.76       11.07     17.88 o
  -8   0  14     4860.31     4743.44     83.92 o
  -7   0  14     1550.54     1416.59     33.93 o
  -6   0  14     2073.49     1979.51     42.06 o
  -5   0  14     2511.04     2278.05    104.66 o
  -4   0  14       90.68       97.58     14.01 o
  -3   0  14     6902.79     6937.11    112.34 o
  -2   0  14      948.98      948.08     25.08 o
  -1   0  14     3039.02     2793.65     52.73 o
   0   0  14     3176.51     3097.04     79.08 o
   1   0  14       80.63       81.46     11.08 o
   2   0  14     1530.14     1546.14     63.04 o
   3   0  14      635.72      551.20     26.20 o
   4   0  14     3091.24     2984.51     73.15 o
   5   0  14      608.93      674.44     31.59 o
   6   0  14      986.90      996.10     67.68 o
   7   0  14     2044.08     2028.63     58.06 o
   8   0  14      346.33      361.16     24.16 o
   9   0  14     1638.37     1634.36     76.49 o
  10   0  14      234.83      201.20     33.25 o
  11   0  14      804.87      888.28     58.00 o
 -13   1  14       14.53       11.91     10.10 o
 -12   1  14        0.08       -7.84      8.27 o
 -11   1  14        4.22       10.89      7.51 o
 -10   1  14        6.85       11.81      7.77 o
  -9   1  14        0.39       -4.58      6.24 o
  -8   1  14       98.51       91.03      9.28 o
  -7   1  14       27.68       31.50      6.13 o
  -6   1  14        0.90        3.58      5.40 o
  -5   1  14        3.38        7.49      6.44 o
  -4   1  14       48.14       39.44      6.13 o
  -3   1  14      136.94      139.89     10.10 o
  -2   1  14      444.56      419.27     15.47 o
  -1   1  14      269.63      219.36     12.02 o
   0   1  14        1.76        5.98      5.72 o
   1   1  14       26.17       24.71      6.25 o
   2   1  14      335.51      328.02     14.22 o
   3   1  14       12.01       12.95      6.55 o
   4   1  14        3.25       -0.30      4.52 o
   5   1  14       22.79       29.95      6.36 o
   6   1  14      148.60      167.55     10.81 o
   7   1  14        0.18       -0.17      5.91 o
   8   1  14        6.50       21.59      8.38 o
   9   1  14        3.81        0.26     16.08 o
  10   1  14       46.36       48.62     16.58 o
  11   1  14        0.04       -6.76     19.36 o
 -13   2  14      813.64      947.74     34.35 o
 -12   2  14      458.55      428.35     30.69 o
 -11   2  14      741.72      824.03     35.71 o
 -10   2  14     2159.45     2289.00     53.54 o
  -9   2  14       15.82        3.58      9.93 o
  -8   2  14     3162.08     3174.22     99.23 o
  -7   2  14      352.47      389.76     16.91 o
  -6   2  14      916.14      887.28     23.41 o
  -5   2  14     2773.35     2759.42     48.23 o
  -4   2  14      201.54      202.39     11.93 o
  -3   2  14     4857.69     4808.71     73.61 o
  -2   2  14      492.21      455.11     16.52 o
  -1   2  14     5063.84     4825.94     73.90 o
   0   2  14     2521.49     2450.71     44.00 o
   1   2  14      843.00      805.14     21.98 o
   2   2  14     5433.81     5555.83     84.11 o
   3   2  14      411.77      406.15     16.20 o
   4   2  14     2861.99     2811.35     50.31 o
   5   2  14      487.49      451.43     21.23 o
   6   2  14      850.34      882.52     24.49 o
   7   2  14     1965.92     1952.91     40.36 o
   8   2  14       18.68       40.25      8.08 o
   9   2  14     2077.70     2028.03     62.35 o
  10   2  14      160.67      193.04     23.41 o
  11   2  14      258.26      357.93     45.05 o
 -12   3  14       20.61       14.34     11.35 o
 -11   3  14        8.18       21.64     11.20 o
 -10   3  14        7.69        7.87      8.92 o
  -9   3  14        0.70        4.37      8.49 o
  -8   3  14        0.08        2.48      7.02 o
  -7   3  14      309.16      295.98     14.77 o
  -6   3  14      309.28      317.95     15.08 o
  -5   3  14        5.63        4.51      6.25 o
  -4   3  14       87.98       93.99      9.81 o
  -3   3  14      147.19      136.60     10.83 o
  -2   3  14      533.84      491.64     17.83 o
  -1   3  14      326.24      310.13     14.74 o
   0   3  14        2.31        3.51      6.18 o
   1   3  14       16.39       22.76      6.51 o
   2   3  14       10.37       17.69      6.56 o
   3   3  14       32.30       21.12      6.86 o
   4   3  14      395.49      362.87     16.33 o
   5   3  14        1.44       -0.81      5.82 o
   6   3  14       38.96       38.67      8.29 o
   7   3  14       19.90       17.11      6.92 o
   8   3  14       64.08       79.23     17.52 o
   9   3  14        0.66       -2.10      7.92 o
  10   3  14        1.07        2.37     24.18 o
  11   3  14       16.20       15.84     15.29 o
 -12   4  14      412.23      446.95     51.96 o
 -11   4  14      187.57      191.68     22.00 o
 -10   4  14     1435.13     1476.95     51.28 o
  -9   4  14       23.76       39.25      9.78 o
  -8   4  14     1960.09     2030.33     53.06 o
  -7   4  14     1745.35     1730.77     37.35 o
  -6   4  14     1452.33     1358.11     31.94 o
  -5   4  14     1495.15     1439.22     62.59 o
  -4   4  14      559.76      522.61     18.93 o
  -3   4  14      968.03      930.79     25.11 o
  -2   4  14      120.02       98.63     10.35 o
  -1   4  14     1090.32     1016.78     31.99 o
   0   4  14     2953.49     2922.74     52.37 o
   1   4  14      151.92      137.37     11.66 o
   2   4  14     3356.91     3359.00     58.70 o
   3   4  14        0.14        5.37      6.03 o
   4   4  14     2681.70     2696.07     50.82 o
   5   4  14      791.30      795.08     24.49 o
   6   4  14      974.25      925.00     26.94 o
   7   4  14      857.05      815.57     25.21 o
   8   4  14       14.26       14.41     13.59 o
   9   4  14      718.41      780.09     30.64 o
  10   4  14       35.44       20.83     16.98 o
 -11   5  14        0.58       11.42     13.24 o
 -10   5  14       17.03       15.81     11.56 o
  -9   5  14        5.75        0.06      8.99 o
  -8   5  14       17.50       16.62      9.70 o
  -7   5  14      259.74      254.36     26.57 o
  -6   5  14       56.17       44.25      9.00 o
  -5   5  14       35.37       32.20      8.18 o
  -4   5  14        1.13        2.22      6.20 o
  -3   5  14      115.44      121.58     11.69 o
  -2   5  14      977.67      896.24     25.41 o
  -1   5  14       30.53       25.31      7.63 o
   0   5  14        9.12       11.51      6.76 o
   1   5  14      180.58      179.13     13.33 o
   2   5  14        6.54        5.55      6.18 o
   3   5  14       19.89       16.05      8.85 o
   4   5  14        0.92        3.07      5.97 o
   5   5  14       44.00       44.82      8.67 o
   6   5  14       60.30       66.29      9.49 o
   7   5  14        0.06        7.58      7.03 o
   8   5  14       19.55       32.67     11.05 o
   9   5  14        1.14        5.28     10.26 o
 -10   6  14      706.71      795.98     39.32 o
  -9   6  14        0.57        4.34      9.83 o
  -8   6  14     1150.69     1137.34     37.89 o
  -7   6  14      347.33      367.67     22.07 o
  -6   6  14     1047.59     1075.00     46.51 o
  -5   6  14     1114.07     1135.69     30.47 o
  -4   6  14      211.09      189.76     14.47 o
  -3   6  14     2590.86     2419.20     48.22 o
  -2   6  14       94.41       94.27     11.18 o
  -1   6  14     2039.17     2027.27     46.74 o
   0   6  14     1646.08     1607.20     55.29 o
   1   6  14      590.92      589.47     21.57 o
   2   6  14     2308.27     2277.13     54.31 o
   3   6  14       85.73       98.69     11.53 o
   4   6  14     1333.48     1378.48     35.08 o
   5   6  14      432.09      452.67     20.28 o
   6   6  14      600.86      603.21     23.02 o
   7   6  14      954.26      975.00     55.93 o
   8   6  14        4.76       -0.36     10.30 o
  -8   7  14        8.27       12.67      9.82 o
  -7   7  14        0.67       -2.74      8.98 o
  -6   7  14        0.48        0.02      7.31 o
  -5   7  14        0.08       -2.70      7.42 o
  -4   7  14        0.22       -1.78      6.66 o
  -3   7  14        3.28       -3.84      6.16 o
  -2   7  14       38.57       51.73      9.42 o
  -1   7  14       16.62       36.01      8.02 o
   0   7  14       66.73       53.67      9.15 o
   1   7  14       42.12       55.37     10.47 o
   2   7  14        1.13        4.25      6.93 o
   3   7  14       47.22       66.15     10.07 o
   4   7  14        0.30        6.31      8.80 o
   5   7  14       17.26       21.21      8.97 o
   6   7  14        1.68       17.19      9.54 o
  -5   8  14      802.00      788.71     38.79 o
  -4   8  14       70.10       80.19     12.09 o
  -3   8  14      768.08      749.36     26.22 o
  -2   8  14      137.59      139.39     14.25 o
  -1   8  14      706.01      705.54     25.39 o
   0   8  14      713.55      708.57     25.85 o
   1   8  14      266.60      312.71     22.14 o
   2   8  14      858.31      881.68     38.69 o
   3   8  14        0.11        4.25      9.12 o
   4   8  14      539.94      554.19     24.19 o
 -13   1  15     1052.37     1218.90     65.51 o
 -12   1  15        7.04       29.35     10.31 o
 -11   1  15     1635.84     1675.00     44.07 o
 -10   1  15       34.76       51.51      9.42 o
  -9   1  15     2622.43     2713.87     57.35 o
  -8   1  15     2067.55     2119.93     40.81 o
  -7   1  15       68.02       79.13      8.13 o
  -6   1  15     2326.91     2275.31     43.82 o
  -5   1  15      183.48      153.59     14.97 o
  -4   1  15     2485.72     2410.12     43.40 o
  -3   1  15     3101.78     2977.30     50.62 o
  -2   1  15     1186.01     1137.16     26.50 o
  -1   1  15     3042.37     2971.35     50.71 o
   0   1  15      166.37      172.97     11.67 o
   1   1  15     2883.16     2847.76     49.64 o
   2   1  15      233.97      216.83     12.65 o
   3   1  15     2044.80     2105.56     40.74 o
   4   1  15      902.24      919.28     29.54 o
   5   1  15      120.07      117.71     13.07 o
   6   1  15     2384.48     2464.74     55.01 o
   7   1  15      101.72       90.97     12.32 o
   8   1  15     1902.34     1883.44     59.29 o
   9   1  15      476.49      524.23     46.85 o
  10   1  15      277.99      269.27     37.92 o
  11   1  15      479.74      480.69     48.65 o
 -12   2  15       49.32       74.92     15.90 o
 -11   2  15       42.57       53.26     13.35 o
 -10   2  15        0.80        2.63      9.25 o
  -9   2  15       22.27        6.72      8.86 o
  -8   2  15       48.11       34.64      9.14 o
  -7   2  15       11.98       18.23      8.33 o
  -6   2  15       20.03       23.34      7.06 o
  -5   2  15       47.18       47.37      7.72 o
  -4   2  15       30.34       15.20      6.35 o
  -3   2  15        0.62        5.51      5.91 o
  -2   2  15        7.62        3.09      6.13 o
  -1   2  15       24.80       25.01      7.18 o
   0   2  15        5.89        8.68      6.29 o
   1   2  15      157.01      157.59     11.40 o
   2   2  15       68.16       85.61      9.46 o
   3   2  15        5.95       11.97      6.26 o
   4   2  15       92.80       87.41      9.96 o
   5   2  15        0.55        6.87      5.82 o
   6   2  15       20.02       28.61      7.42 o
   7   2  15      115.31      136.40     12.27 o
   8   2  15       38.19       24.49     22.42 o
   9   2  15        0.22       -1.66     21.59 o
  10   2  15       16.17       14.61     23.67 o
 -12   3  15       25.86       32.25     28.42 o
 -11   3  15      859.56     1007.56     41.90 o
 -10   3  15      150.39      177.20     32.42 o
  -9   3  15     1064.38     1104.17     41.40 o
  -8   3  15     1733.92     1649.67     42.00 o
  -7   3  15      360.52      382.14     17.11 o
  -6   3  15     2203.99     2160.89     42.42 o
  -5   3  15      142.69      154.85     17.14 o
  -4   3  15     3497.36     3465.70     67.83 o
  -3   3  15      416.98      406.95     16.73 o
  -2   3  15     2653.31     2490.88     46.24 o
  -1   3  15     3868.72     3775.68     62.87 o
   0   3  15      149.96      142.01     11.79 o
   1   3  15     5119.77     4948.92     78.11 o
   2   3  15      621.64      616.85     31.32 o
   3   3  15     1549.81     1563.22     35.04 o
   4   3  15     1644.87     1609.72     51.94 o
   5   3  15      377.40      398.74     17.51 o
   6   3  15     1437.54     1408.05     34.19 o
   7   3  15       12.72        5.00      6.55 o
   8   3  15      944.61     1033.70     75.60 o
   9   3  15      431.79      450.24     27.76 o
  10   3  15      174.20      146.22     37.20 o
 -11   4  15        0.00       -0.10     11.62 o
 -10   4  15        0.28       -1.44     13.96 o
  -9   4  15       44.41       51.39     26.34 o
  -8   4  15       35.47       60.03     11.34 o
  -7   4  15      130.14      105.17     11.26 o
  -6   4  15        1.98       -0.45      6.52 o
  -5   4  15       10.14        4.01      6.51 o
  -4   4  15      120.66      114.22     11.28 o
  -3   4  15       23.24       24.58      7.28 o
  -2   4  15        1.10       -7.98      5.32 o
  -1   4  15       87.21       74.74      9.60 o
   0   4  15       51.01       60.35      9.14 o
   1   4  15       97.11       79.59      9.92 o
   2   4  15       32.84       27.68      7.53 o
   3   4  15        3.06       10.06      6.35 o
   4   4  15        0.30        4.19      6.31 o
   5   4  15        5.55        5.15      6.45 o
   6   4  15       61.57       77.42     10.19 o
   7   4  15       37.79       47.05      8.76 o
   8   4  15       14.72       23.16      9.82 o
   9   4  15        2.41        4.52     10.46 o
 -10   5  15      372.04      399.72     57.89 o
  -9   5  15      496.54      566.99     26.20 o
  -8   5  15     1240.09     1288.72     39.06 o
  -7   5  15      279.38      301.07     20.45 o
  -6   5  15     2647.73     2640.03     51.33 o
  -5   5  15        8.41        4.24      7.45 o
  -4   5  15     1650.39     1623.50     37.08 o
  -3   5  15     1089.24     1037.34     28.67 o
  -2   5  15      702.63      678.25     22.94 o
  -1   5  15     2288.22     2238.72     45.45 o
   0   5  15        0.30       -4.93      5.74 o
   1   5  15     1914.74     1945.60     41.90 o
   2   5  15      609.70      581.60     21.32 o
   3   5  15      711.63      724.51     41.39 o
   4   5  15      955.94      930.02     27.76 o
   5   5  15      404.42      400.75     19.75 o
   6   5  15      775.06      823.84     26.65 o
   7   5  15       12.64       17.45      7.75 o
   8   5  15      307.59      322.83     22.99 o
  -9   6  15        0.75       15.00     11.16 o
  -8   6  15        2.65       -0.45     10.18 o
  -7   6  15        0.15        3.18      9.34 o
  -6   6  15       11.33       13.96      8.51 o
  -5   6  15        5.40        8.42      7.91 o
  -4   6  15        7.76        8.21      7.95 o
  -3   6  15       82.44       68.37     10.49 o
  -2   6  15        3.04        0.36      7.06 o
  -1   6  15      111.47      104.27     11.61 o
   0   6  15      121.65      123.39     12.68 o
   1   6  15        6.44       14.66      8.09 o
   2   6  15       65.77       67.08      9.65 o
   3   6  15       62.63       64.94     10.07 o
   4   6  15        3.32        3.03      6.98 o
   5   6  15        5.04       20.44      8.85 o
   6   6  15        5.87        4.72      7.78 o
   7   6  15       77.10      105.29     17.61 o
  -7   7  15      197.20      192.41     18.77 o
  -6   7  15     1108.40     1134.62     43.57 o
  -5   7  15       53.02       52.72     11.19 o
  -4   7  15      660.16      674.62     24.75 o
  -3   7  15      267.61      290.62     18.37 o
  -2   7  15      865.71      854.72     27.81 o
  -1   7  15     1307.74     1279.74     34.46 o
   0   7  15       42.22       43.40      9.87 o
   1   7  15     1346.50     1356.09     39.73 o
   2   7  15      239.00      240.48     17.29 o
   3   7  15      546.89      571.22     23.48 o
   4   7  15      538.73      598.73     26.51 o
   5   7  15       28.87       50.19     11.06 o
  -3   8  15       81.58      115.03     13.90 o
  -2   8  15       32.71       21.24     10.08 o
  -1   8  15        5.75       13.59      9.03 o
   0   8  15       75.36       62.31     13.08 o
   1   8  15        2.11        6.87      8.88 o
 -12   0  16      983.07      995.21     61.89 o
 -11   0  16      604.09      643.32     46.77 o
 -10   0  16      783.41      850.93     51.02 o
  -9   0  16     2229.16     2228.75     88.65 o
  -8   0  16       29.30       43.32     17.09 o
  -7   0  16     2389.30     2375.63     63.06 o
  -6   0  16     1413.22     1280.48     45.33 o
  -5   0  16     1405.80     1329.78     42.07 o
  -4   0  16     2242.28     2182.05     86.50 o
  -3   0  16      232.16      252.80     29.43 o
  -2   0  16     4232.17     4143.17    137.80 o
  -1   0  16       80.65       51.24     19.00 o
   0   0  16     1850.48     1794.76     77.07 o
   1   0  16     1074.00     1044.36     54.76 o
   2   0  16     1191.18     1247.12     69.55 o
   3   0  16     3341.50     3448.56     83.65 o
   4   0  16        3.24       10.09      9.61 o
   5   0  16     2132.77     2197.69     62.48 o
   6   0  16      538.73      557.14     52.71 o
   7   0  16      830.81      840.34     47.78 o
   8   0  16      935.99      958.50     39.49 o
 -12   1  16       31.13       25.74     13.78 o
 -11   1  16        4.31       16.43     11.08 o
 -10   1  16        4.07       -3.37      8.85 o
  -9   1  16        0.12        8.54      8.68 o
  -8   1  16        0.00       -2.07      7.25 o
  -7   1  16        3.60       10.18      6.54 o
  -6   1  16       62.64       43.30      7.97 o
  -5   1  16       12.73        4.45      6.17 o
  -4   1  16       65.76       78.49     11.52 o
  -3   1  16       41.08       39.27      7.73 o
  -2   1  16      107.39      104.56     10.21 o
  -1   1  16      170.14      175.44     11.89 o
   0   1  16      145.77      146.33     11.32 o
   1   1  16      253.03      259.36     17.03 o
   2   1  16        0.60       -0.98      6.97 o
   3   1  16        0.76       16.22      8.41 o
   4   1  16       35.43       30.06      8.98 o
   5   1  16       91.04       67.56     11.33 o
   6   1  16        4.77       -1.18      9.37 o
   7   1  16        0.42       19.50      8.41 o
   8   1  16        2.62        0.21      8.07 o
   9   1  16       38.85       35.40     26.34 o
  10   1  16        0.03       14.61     24.32 o
 -12   2  16      657.71      691.43     90.06 o
 -11   2  16      358.61      364.47     57.17 o
 -10   2  16      406.23      498.49     28.89 o
  -9   2  16     1295.19     1313.79     45.26 o
  -8   2  16       25.64       41.01     11.73 o
  -7   2  16     2710.32     2622.64     63.89 o
  -6   2  16      548.13      529.49     19.16 o
  -5   2  16      526.08      520.98     18.46 o
  -4   2  16     1061.90     1015.60     25.92 o
  -3   2  16      304.56      315.32     14.90 o
  -2   2  16     3047.27     2905.73     51.51 o
  -1   2  16        1.08       -2.37      6.42 o
   0   2  16     3752.63     3799.23     63.32 o
   1   2  16     1317.85     1369.82     48.62 o
   2   2  16      526.58      589.25     25.35 o
   3   2  16     1254.36     1319.81     31.51 o
   4   2  16        0.01        8.37     12.46 o
   5   2  16     1863.47     2010.74     49.42 o
   6   2  16      921.63      875.75     73.56 o
   7   2  16      752.85      781.03     45.38 o
   8   2  16      781.70      711.16     78.08 o
   9   2  16       46.18       91.25     31.52 o
 -11   3  16        3.49       -2.55     12.02 o
 -10   3  16       14.59       13.54     13.71 o
  -9   3  16        0.23       -5.14     13.49 o
  -8   3  16        0.31        6.15      8.19 o
  -7   3  16        0.63        4.90      6.89 o
  -6   3  16       55.34       63.49      9.20 o
  -5   3  16      419.51      389.73     17.18 o
  -4   3  16       12.36       11.23      6.90 o
  -3   3  16       12.49       10.87      6.70 o
  -2   3  16      301.08      305.50     21.44 o
  -1   3  16       11.27       23.72      6.84 o
   0   3  16       17.36       14.90      6.39 o
   1   3  16      110.29      102.55     10.49 o
   2   3  16      135.63      124.93     11.36 o
   3   3  16       23.14       44.37      8.39 o
   4   3  16        2.15        0.80      6.48 o
   5   3  16        8.84       11.72      6.86 o
   6   3  16       51.43       64.31     11.22 o
   7   3  16       54.68       63.37      9.94 o
   8   3  16        2.05       12.73      9.92 o
   9   3  16        0.62        4.39     23.53 o
 -10   4  16      152.76      129.55     19.31 o
  -9   4  16     1450.60     1475.36     52.10 o
  -8   4  16        0.68       -1.92      8.31 o
  -7   4  16     2149.62     2159.26     47.96 o
  -6   4  16      313.61      322.99     18.83 o
  -5   4  16     1657.16     1600.46     36.51 o
  -4   4  16     1985.47     1996.18     41.73 o
  -3   4  16      680.69      638.48     22.08 o
  -2   4  16     1052.50      991.03     27.39 o
  -1   4  16      405.74      359.84     17.45 o
   0   4  16      521.96      519.34     19.82 o
   1   4  16     1898.71     1892.58     40.93 o
   2   4  16      125.44      134.70     12.30 o
   3   4  16     2166.62     2126.63     44.66 o
   4   4  16        7.47        3.77      7.71 o
   5   4  16      918.58      925.84     27.71 o
   6   4  16       36.96       57.97      9.69 o
   7   4  16      450.60      527.55     27.75 o
   8   4  16      597.01      707.27     54.41 o
  -9   5  16        1.14        1.91     12.54 o
  -8   5  16        7.88      -13.21      8.81 o
  -7   5  16       17.55       10.14      9.20 o
  -6   5  16       43.12       55.55     10.02 o
  -5   5  16        9.96       -2.54      6.88 o
  -4   5  16        1.74       -5.54      7.06 o
  -3   5  16        1.63        1.12      8.81 o
  -2   5  16        4.07       14.82      7.31 o
  -1   5  16      152.26      153.18     17.25 o
   0   5  16        1.34       -4.33      6.78 o
   1   5  16      203.55      174.56     14.08 o
   2   5  16       87.46      115.22     12.15 o
   3   5  16        0.31       -4.35      7.47 o
   4   5  16       21.00       22.94      8.62 o
   5   5  16        7.91       15.30      7.57 o
   6   5  16       23.54       24.73      8.95 o
   7   5  16       15.23       22.37      9.22 o
  -8   6  16        2.25        7.52     11.34 o
  -7   6  16      898.77      937.41     34.12 o
  -6   6  16      378.94      374.15     19.81 o
  -5   6  16      990.62      980.93     29.40 o
  -4   6  16      876.27      966.60     29.07 o
  -3   6  16      143.39      158.96     14.33 o
  -2   6  16     1798.82     1754.68     40.77 o
  -1   6  16       10.13       -0.37     10.01 o
   0   6  16     1341.28     1278.94     33.98 o
   1   6  16      719.44      750.71     25.78 o
   2   6  16      226.85      261.62     17.40 o
   3   6  16     1176.79     1268.03     67.42 o
   4   6  16        0.61        9.57      7.65 o
   5   6  16      699.49      713.57     40.19 o
   6   6  16      167.49      226.77     17.54 o
  -5   7  16        7.00        1.74      8.93 o
  -4   7  16        5.49        5.28      8.72 o
  -3   7  16       13.93       13.61      9.55 o
  -2   7  16       18.13       35.02     10.95 o
  -1   7  16        7.91        3.60      8.88 o
   0   7  16       74.86       82.63     12.08 o
   1   7  16        0.09       -2.85      8.27 o
   2   7  16       40.62       24.82     10.08 o
   3   7  16        0.23        8.68      9.48 o
 -11   1  17        6.33       14.03     16.41 o
 -10   1  17     1404.89     1441.36     70.66 o
  -9   1  17       30.91       45.84     17.41 o
  -8   1  17     1804.94     1807.06     43.89 o
  -7   1  17     1056.65     1058.58     38.53 o
  -6   1  17      120.81      137.93     11.52 o
  -5   1  17     1474.81     1498.28     33.01 o
  -4   1  17       16.68       13.16      6.83 o
  -3   1  17     2362.59     2370.71     44.52 o
  -2   1  17      734.19      729.79     26.47 o
  -1   1  17     1489.82     1441.66     68.59 o
   0   1  17     2318.26     2304.56     69.06 o
   1   1  17      129.35      137.70     14.21 o
   2   1  17     2447.39     2580.68     57.20 o
   3   1  17      290.50      285.86     20.75 o
   4   1  17      924.56      963.53     32.01 o
   5   1  17     1188.78     1195.99     36.43 o
   6   1  17      130.12      133.05     14.78 o
   7   1  17     1034.50     1150.40     55.32 o
   8   1  17       18.59       13.06      9.31 o
   9   1  17      631.47      789.91     59.08 o
 -11   2  17       15.46       25.19     13.83 o
 -10   2  17       19.91       41.38     12.38 o
  -9   2  17        9.05       -4.89     12.52 o
  -8   2  17        7.83        8.03      8.22 o
  -7   2  17       23.62       15.08      7.84 o
  -6   2  17        9.14        5.08      6.87 o
  -5   2  17        1.56        0.43      6.76 o
  -4   2  17       21.77       25.82      7.54 o
  -3   2  17        0.66        7.33      6.89 o
  -2   2  17      112.86      117.90     11.32 o
  -1   2  17      121.38      131.68     11.70 o
   0   2  17       42.38       40.13      9.83 o
   1   2  17      210.39      224.22     15.89 o
   2   2  17       26.95       22.65      7.39 o
   3   2  17       57.15       61.72     11.23 o
   4   2  17       90.38      101.95     13.06 o
   5   2  17        2.90       13.45      7.92 o
   6   2  17       36.03       42.25     19.98 o
   7   2  17       19.79       27.36      9.55 o
   8   2  17        1.50      -14.03     11.27 o
 -10   3  17      613.61      734.71     52.46 o
  -9   3  17       53.25       56.93     14.35 o
  -8   3  17     1481.74     1577.79     42.91 o
  -7   3  17     1049.33     1113.05     30.09 o
  -6   3  17      345.44      363.87     27.87 o
  -5   3  17     1851.54     1826.49     39.19 o
  -4   3  17       46.78       44.83      9.16 o
  -3   3  17     1862.19     1794.11     38.64 o
  -2   3  17      572.26      528.99     31.54 o
  -1   3  17      778.62      741.59     23.47 o
   0   3  17     2063.12     2054.28     42.65 o
   1   3  17       46.74       49.32      8.83 o
   2   3  17     2957.80     3204.65     58.68 o
   3   3  17      153.87      186.78     14.38 o
   4   3  17     1320.94     1382.26     43.34 o
   5   3  17      505.35      558.91     25.24 o
   6   3  17      256.65      244.50     16.58 o
   7   3  17      965.63     1038.66     37.90 o
   8   3  17       15.95       -4.33     12.69 o
  -9   4  17       12.91       13.01     12.06 o
  -8   4  17        9.48       13.60      9.93 o
  -7   4  17        0.37        2.06      9.18 o
  -6   4  17       37.33       48.63     10.72 o
  -5   4  17        5.56        8.95      7.51 o
  -4   4  17       76.77       75.66     10.85 o
  -3   4  17       15.28       18.12      7.91 o
  -2   4  17       49.15       54.73      9.45 o
  -1   4  17        6.07       10.04      7.31 o
   0   4  17       21.64       27.60      7.82 o
   1   4  17       35.12       50.85      9.38 o
   2   4  17        1.55       15.29      6.75 o
   3   4  17        0.49       11.97      7.16 o
   4   4  17        4.92       22.82      7.93 o
   5   4  17        3.15       13.43      7.47 o
   6   4  17        5.88       25.36      8.46 o
   7   4  17       14.19       27.84      9.48 o
  -8   5  17      416.04      425.84     25.00 o
  -7   5  17      758.00      780.95     30.98 o
  -6   5  17      420.11      384.91     19.52 o
  -5   5  17     1798.94     1801.99     41.20 o
  -4   5  17        2.98       -3.98      7.19 o
  -3   5  17     1002.30     1020.71     29.42 o
  -2   5  17      575.95      555.08     21.83 o
  -1   5  17      376.03      369.94     19.14 o
   0   5  17     1670.66     1720.36     40.16 o
   1   5  17        0.81       16.21      8.01 o
   2   5  17     1175.06     1238.22     33.62 o
   3   5  17      158.34      179.83     15.09 o
   4   5  17      534.25      592.83     39.59 o
   5   5  17      301.37      355.62     20.59 o
   6   5  17      198.52      191.54     16.59 o
  -6   6  17        1.07        0.69      8.31 o
  -5   6  17        0.01        0.47      8.27 o
  -4   6  17        0.08       12.00      9.21 o
  -3   6  17        4.77       -0.93      8.44 o
  -2   6  17        2.49       -2.10      8.39 o
  -1   6  17        2.46        1.68      7.40 o
   0   6  17       37.79       36.90     11.72 o
   1   6  17       48.13       50.20     12.57 o
   2   6  17        0.79       -1.42      8.23 o
   3   6  17       43.67       59.19     11.42 o
   4   6  17        0.80        6.51      8.78 o
  -2   7  17      224.73      249.45     18.52 o
  -1   7  17      375.26      396.28     21.77 o
   0   7  17      583.49      659.16     26.31 o
  -7   0  18       54.14       78.80     22.38 o
  -6   0  18     1867.49     2005.31     85.99 o
  -5   0  18      817.13      728.81     49.08 o
  -4   0  18     1397.44     1364.15     68.58 o
  -3   0  18     1371.50     1397.75     69.08 o
  -2   0  18      692.86      645.41     47.06 o
  -1   0  18     2681.87     2613.95    103.98 o
   0   0  18       95.80       91.53     23.17 o
   1   0  18     2336.53     2091.09     89.01 o
   2   0  18      971.64     1003.77     56.99 o
   3   0  18      130.93      168.17     25.98 o
   4   0  18     1180.08     1216.27     64.12 o
   5   0  18       19.95       34.97     15.76 o
   6   0  18     1216.47     1220.87     64.33 o
   7   0  18      182.45      184.29     28.50 o
   8   0  18      415.23      491.92     40.51 o
 -10   1  18        0.75       18.93     16.91 o
  -9   1  18        9.41       19.29     14.82 o
  -8   1  18        6.83       -5.19      9.79 o
  -7   1  18        0.13        7.30      8.69 o
  -6   1  18        6.83       -2.79     11.01 o
  -5   1  18       84.66      105.51     21.19 o
  -4   1  18        1.66       -2.47      9.77 o
  -3   1  18       44.27       39.59     13.81 o
  -2   1  18        8.48        1.17     11.67 o
  -1   1  18       11.84       14.01     11.58 o
   0   1  18        0.16        2.75     11.35 o
   1   1  18        6.23       16.03     17.95 o
   2   1  18        8.80       26.31     10.36 o
   3   1  18        0.88       22.56     17.59 o
   4   1  18        8.81        6.70     17.16 o
   5   1  18        6.02       20.51     11.95 o
   6   1  18       23.69       43.00     11.93 o
   7   1  18        0.49       12.22     10.25 o
   8   1  18        2.28        2.62     11.59 o
 -10   2  18      275.99      358.12     27.03 o
  -9   2  18      583.70      626.50     31.63 o
  -8   2  18     1115.76     1145.81     41.85 o
  -7   2  18       46.84       47.36      9.44 o
  -6   2  18     2009.21     2096.95     43.11 o
  -5   2  18      624.30      645.59     39.58 o
  -4   2  18      869.24      840.38     24.68 o
  -3   2  18      815.23      771.15     28.46 o
  -2   2  18      262.11      251.55     15.04 o
  -1   2  18     1748.17     1770.00     41.20 o
   0   2  18       72.22       80.78     12.95 o
   1   2  18     1918.68     2001.47     49.93 o
   2   2  18      459.39      489.07     23.59 o
   3   2  18      590.03      605.77     26.50 o
   4   2  18      980.13     1069.56     35.53 o
   5   2  18       55.80       67.05     12.11 o
   6   2  18      766.48      827.85     31.77 o
   7   2  18      271.06      270.59     20.65 o
  -9   3  18        3.15        9.07     11.93 o
  -8   3  18       27.26       37.99     10.93 o
  -7   3  18        4.99        0.89      7.93 o
  -6   3  18        0.21        3.01      7.74 o
  -5   3  18       32.90       37.00      9.00 o
  -4   3  18       70.05       79.66     10.67 o
  -3   3  18      108.40       98.04     11.20 o
  -2   3  18        0.04        5.73      6.94 o
  -1   3  18       99.23      108.66     11.83 o
   0   3  18        9.04        6.70      6.25 o
   1   3  18        2.18        2.03     11.41 o
   2   3  18       24.45       30.09      8.03 o
   3   3  18      111.06      106.88     11.89 o
   4   3  18      112.95      151.82     16.87 o
   5   3  18       73.04      101.28     18.68 o
   6   3  18       13.10       22.44     10.84 o
   7   3  18        3.13        6.70     10.61 o
  -8   4  18      997.25      974.24     34.58 o
  -7   4  18       14.13        3.97      9.31 o
  -6   4  18     1417.84     1393.67     47.27 o
  -5   4  18      175.98      184.22     14.77 o
  -4   4  18      682.75      700.60     24.29 o
  -3   4  18      994.35     1021.97     42.83 o
  -2   4  18      206.71      222.61     15.57 o
  -1   4  18     1419.30     1411.41     35.50 o
   0   4  18        0.21       10.36      7.39 o
   1   4  18      580.22      617.66     23.07 o
   2   4  18      667.11      716.05     27.09 o
   3   4  18      200.13      242.83     16.94 o
   4   4  18      667.88      699.92     29.83 o
   5   4  18       16.05       20.53      8.77 o
   6   4  18      651.80      738.50     34.95 o
  -7   5  18        0.17       -9.84      9.74 o
  -6   5  18        0.01       -0.65      8.93 o
  -5   5  18       17.68       15.24      9.05 o
  -4   5  18       32.86       35.78      9.85 o
  -3   5  18       10.52       -2.54      7.49 o
  -2   5  18        0.31        0.22      7.99 o
  -1   5  18        0.86       -2.65      7.58 o
   0   5  18      190.28      210.66     22.88 o
   1   5  18        2.92        4.41      8.36 o
   2   5  18       90.47      111.19     12.98 o
   3   5  18       10.58       18.01     12.37 o
   4   5  18        3.28       -2.65      8.30 o
  -4   6  18      680.25      719.89     26.62 o
  -3   6  18      794.22      768.42     29.08 o
  -2   6  18       42.82       31.52     10.31 o
  -1   6  18      806.92      849.29     28.91 o
   0   6  18       20.15       27.96      9.83 o
   1   6  18      922.66     1041.45     32.64 o
  -7   1  19     1390.54     1364.22     49.27 o
  -6   1  19     1028.54     1060.88     43.21 o
  -5   1  19      289.08      264.71     24.24 o
  -4   1  19     1387.48     1401.27     50.97 o
  -3   1  19        1.01        3.53     13.67 o
  -2   1  19     1023.29      973.84     41.57 o
  -1   1  19      416.63      381.53     28.37 o
   0   1  19      723.97      675.66     34.40 o
   1   1  19     1220.45     1242.50     46.89 o
   2   1  19       43.85       41.84     12.31 o
   3   1  19      944.66      965.04     41.09 o
   4   1  19      270.67      268.05     24.26 o
   5   1  19      557.47      603.87     32.51 o
   6   1  19      341.51      381.45     28.12 o
  -8   2  19        7.02        2.28     11.77 o
  -7   2  19        9.50       13.73     12.51 o
  -6   2  19        0.38        5.19      7.49 o
  -5   2  19       62.77       60.83     10.01 o
  -4   2  19       29.19       24.63     11.34 o
  -3   2  19       47.27       33.20     11.88 o
  -2   2  19        0.14       -9.42      9.47 o
  -1   2  19        2.68        8.67     10.42 o
   0   2  19       21.94       16.76     10.42 o
   1   2  19        5.27       10.45     17.27 o
   2   2  19       35.71       46.78     10.77 o
   3   2  19       37.72       52.62     12.06 o
   4   2  19      101.98      108.33     19.72 o
   5   2  19        8.83       19.58     11.63 o
   6   2  19        4.69       10.55     10.47 o
  -8   3  19       15.08       14.71     10.80 o
  -7   3  19      849.95      934.68     43.33 o
  -6   3  19      559.08      516.66     21.43 o
  -5   3  19      383.55      379.12     18.96 o
  -4   3  19      907.65      934.71     33.46 o
  -3   3  19        2.63        2.96      7.57 o
  -2   3  19     1259.55     1290.56     33.16 o
  -1   3  19      409.04      437.40     19.74 o
   0   3  19      849.14      867.22     28.29 o
   1   3  19     1033.93     1069.73     36.10 o
   2   3  19       50.87       54.97     11.95 o
   3   3  19     1356.81     1428.24     49.72 o
   4   3  19       61.03       71.41     13.82 o
   5   3  19      764.66      852.48     41.56 o
  -6   4  19       17.66       26.34     10.06 o
  -5   4  19       14.44       15.81      9.03 o
  -4   4  19        9.06       11.69      8.82 o
  -3   4  19       39.74       25.75      8.63 o
  -2   4  19        3.97       12.28      8.37 o
  -1   4  19        3.98       14.03      8.73 o
   0   4  19        9.90       -8.02      7.61 o
   1   4  19        1.53       -1.47      7.52 o
   2   4  19       13.60       17.80      8.90 o
   3   4  19        6.94       21.19      9.12 o
   4   4  19        1.84        9.60      9.52 o
  -4   5  19     1234.56     1274.60     34.93 o
  -3   5  19       12.40        3.15      9.28 o
  -2   5  19      715.89      743.85     26.59 o
  -1   5  19      142.85      153.43     15.24 o
   0   5  19      213.91      222.21     17.68 o
   1   5  19      657.79      674.44     39.30 o
   2   5  19       23.77       27.36     10.71 o
  -7   0  20      994.43     1047.31     62.68 o
  -6   0  20       51.77       54.76     22.02 o
  -5   0  20     1384.81     1264.63     69.59 o
  -4   0  20      521.82      467.24     44.11 o
  -3   0  20      302.91      284.96     36.48 o
  -2   0  20      628.81      681.75     51.88 o
  -1   0  20      372.47      373.26     40.95 o
   0   0  20     1503.58     1457.12     76.85 o
   1   0  20       18.18       12.88     16.26 o
   2   0  20      985.76     1040.04     63.25 o
   3   0  20      542.08      584.10     47.57 o
   4   0  20       99.84       65.12     20.80 o
   5   0  20      589.97      611.66     49.80 o
  -7   1  20        1.80       13.04     13.32 o
  -6   1  20        2.43       -1.62     11.60 o
  -5   1  20        0.15        4.67     12.82 o
  -4   1  20       24.04       16.67     13.59 o
  -3   1  20       23.31        7.00     12.06 o
  -2   1  20        0.87       -1.55     12.72 o
  -1   1  20       29.26       37.74     17.16 o
   0   1  20        5.97        7.25     11.69 o
   1   1  20        0.00        2.85     11.05 o
   2   1  20        1.88      -10.10     11.55 o
   3   1  20       26.43       32.81     13.88 o
   4   1  20        6.17        0.22     12.07 o
   5   1  20        3.28        2.20     12.06 o
  -7   2  20      553.42      561.34     40.73 o
  -6   2  20      107.64      117.27     20.01 o
  -5   2  20     1272.66     1237.25     49.44 o
  -4   2  20      116.10      136.78     21.24 o
  -3   2  20      672.04      659.21     35.65 o
  -2   2  20      526.27      603.12     34.72 o
  -1   2  20      153.14      168.63     22.59 o
   0   2  20     1117.35     1206.84     83.47 o
   1   2  20       13.98       19.32     15.94 o
   2   2  20      933.50      936.03     41.98 o
   3   2  20      354.68      404.65     30.81 o
   4   2  20      549.60      621.36     35.44 o
  -6   3  20       28.28       28.61      9.91 o
  -5   3  20        0.02        6.78      8.54 o
  -4   3  20       41.56       23.53      8.86 o
  -3   3  20        3.44       -0.48     13.82 o
  -2   3  20        3.57       10.14     11.55 o
  -1   3  20       13.58       11.33     11.20 o
   0   3  20        7.35        3.00     10.81 o
   1   3  20        1.83       13.31     11.16 o
   2   3  20        1.14        1.72     11.35 o
   3   3  20       40.21       42.74     14.03 o
  -4   4  20      223.22      250.09     17.40 o
  -3   4  20      534.29      498.46     34.17 o
  -2   4  20      688.73      651.15     24.95 o
  -1   4  20      135.96      117.82     14.01 o
   0   4  20      769.22      817.55     28.11 o
   1   4  20        6.78        6.28      9.11 o
  -5   1  21      410.90      421.53     31.14 o
  -4   1  21      349.64      357.62     29.28 o
  -3   1  21      637.62      688.23     48.86 o
  -2   1  21        2.75       -6.77     11.50 o
  -1   1  21      816.47      840.93     41.19 o
   0   1  21      135.73      151.69     22.64 o
   1   1  21      449.50      504.45     33.79 o
   2   1  21      764.18      820.17     41.10 o
  -4   2  21       27.84       25.74     14.46 o
  -3   2  21       32.23       27.89     15.51 o
  -2   2  21        2.17       -6.67     12.07 o
  -1   2  21        0.67      -13.51     12.15 o
   0   2  21        4.10        9.66     12.96 o
   1   2  21        0.13       -7.52     12.59 o
 
